# Supplementary material for: The Escherichia coli O157:H7 bovine rumen fluid proteome reflects adaptive bacterial responses
Source: BMC Microbiol. 2014 Feb 21;14:48. doi: 10.1186/1471-2180-14-48 (PMC3936929; doi:10.1186/1471-2180-14-48)
Supplement: Additional file 1: Table S1 — Bottom-up Proteomics Dataset. [file 1471-2180-14-48-S1.xls]

## Sheet: Samples Report for 20110517Indi
Supplemental Table A: Bottom-up proteomics dataset displaying unique peptide counts and relative quantities.
											Peptide Counts							Relative Abundance
									fRF-Aerobic	dRF-Aerobic	LB-Aerobic	dRF-Anaerobic	fRF-Anaerobic	LB-Anaerobic		fRF-Aerobic	dRF-Aerobic	LB-Aerobic	dRF-Anaerobic	fRF-Anaerobic	LB-Anaerobic
	Visible?	Starred?	Identified Proteins (218)	Accession Number	Molecular Weight	Protein Grouping Ambiguity	Quantitative Variance	Taxonomy	IK-1 (F087649)	IK-2 (F087652)	IK-3 (F087640)	IK-4 (F087653)	IK-5 (F087654)	IK-6 (F087648)		IK-1 (F087649)	IK-2 (F087652)	IK-3 (F087640)	IK-4 (F087653)	IK-5 (F087654)	IK-6 (F087648)
	TRUE	Empty	2-dehydro-3-deoxyphosphooctonate aldolase [Escherichia coli 536], gi|123344085|sp|Q0TIF5.1|KDSA_ECOL5 RecName: Full=2-dehydro-3-deoxyphosphooctonate aldolase; AltName: Full=3-deoxy-D-manno-octulosonic acid 8-phosphate synthase; AltName: Full=KDO-8-phosphate synthase; Short=KDO 8-P synthase; Short=KDOPS; AltName: Full=Phospho-2-dehydro-3-deoxyoctonate aldolase, gi|110343037|gb|ABG69274.1| 2-dehydr…	gi|110641445 (+20)	31 kDa			unknown	0	0	1	0	0	0		0	0	0.81655	0	0	0
	TRUE	Empty	2-oxoglutarate dehydrogenase E1 component [Shigella flexneri 5 str. 8401], gi|110614195|gb|ABF02862.1| 2-oxoglutarate dehydrogenase [Shigella flexneri 5 str. 8401]	gi|110804647 (+22)	105 kDa			unknown	0	2	0	0	0	0		0	1.4427	0	0	0	0
	TRUE	Empty	2,3-bisphosphoglycerate-dependent phosphoglycerate mutase [Escherichia coli E24377A], gi|166991320|sp|A7ZJD0.1|GPMA_ECO24 RecName: Full=2,3-bisphosphoglycerate-dependent phosphoglycerate mutase; Short=BPG-dependent PGAM; Short=PGAM; Short=Phosphoglyceromutase; Short=dPGM, gi|157077532|gb|ABV17240.1| 2,3-bisphosphoglycerate-dependent phosphoglycerate mutase [Escherichia coli E24377A]	gi|157155502 (+8)	29 kDa	TRUE		unknown	1	4	0	1	1	1		0.94825	2.8855	0	6.0299	3.7328	0.5261
	TRUE	Empty	2,3,4,5-tetrahydropyridine-2,6-carboxylate N-succinyltransferase [Escherichia coli O157:H7 EDL933], gi|15829422|ref|NP_308195.1| 2,3,4,5-tetrahydropyridine-2,6-carboxylate N-succinyltransferase [Escherichia coli O157:H7 str. Sakai], gi|168751384|ref|ZP_02776406.1| 2,3,4,5-tetrahydropyridine-2,6-dicarboxylate N-succinyltransferase [Escherichia coli O157:H7 str. EC4113], gi|168755778|ref|ZP_0278078…	gi|15799848 (+11)	30 kDa			unknown	2	1	1	0	0	0		1.8965	0.72137	0.81655	0	0	0
	TRUE	Empty	3-isopropylmalate dehydrogenase [Escherichia coli SMS-3-5], gi|301026151|ref|ZP_07189624.1| 3-isopropylmalate dehydrogenase [Escherichia coli MS 69-1], gi|170521954|gb|ACB20132.1| 3-isopropylmalate dehydrogenase [Escherichia coli SMS-3-5], gi|300395645|gb|EFJ79183.1| 3-isopropylmalate dehydrogenase [Escherichia coli MS 69-1]	gi|170684236 (+2)	40 kDa			unknown	3	3	0	1	1	0		2.8448	2.1641	0	6.0299	3.7328	0
	TRUE	Empty	30S ribosomal protein S1 [Citrobacter koseri ATCC BAA-895], gi|157083608|gb|ABV13286.1| hypothetical protein CKO_02162 [Citrobacter koseri ATCC BAA-895]	gi|157146403 (+7)	61 kDa			unknown	0	2	2	0	0	8		0	1.4427	1.6331	0	0	4.2088
	TRUE	Empty	30S ribosomal protein S2 [Shigella flexneri 5 str. 8401], gi|110613769|gb|ABF02436.1| 30S ribosomal subunit protein S2 [Shigella flexneri 5 str. 8401]	gi|110804221 (+14)	34 kDa			unknown	0	0	3	0	0	3		0	0	2.4497	0	0	2.1044
	TRUE	Empty	30S ribosomal protein S3 [Yersinia pestis Antiqua], gi|167398347|ref|ZP_02303871.1| ribosomal protein S3 [Yersinia pestis biovar Antiqua str. UG05-0454], gi|123372094|sp|Q1C2V3.1|RS3_YERPA RecName: Full=30S ribosomal protein S3, gi|108781161|gb|ABG15219.1| SSU ribosomal protein S3P [Yersinia pestis Antiqua], gi|167050851|gb|EDR62259.1| ribosomal protein S3 [Yersinia pestis biovar Antiqua str. UG0…	gi|108809248 (+35)	26 kDa			unknown	0	0	2	0	0	0		0	0	1.6331	0	0	0
	TRUE	Empty	30S ribosomal protein S7 [Shigella flexneri 5 str. 8401], gi|123146632|sp|Q0SZX6.1|RS7_SHIF8 RecName: Full=30S ribosomal protein S7, gi|110616722|gb|ABF05389.1| 30S ribosomal subunit protein S7, initiates assembly [Shigella flexneri 5 str. 8401]	gi|110807174 (+8)	20 kDa			unknown	0	0	3	0	0	0		0	0	2.4497	0	0	0
	TRUE	Empty	50S ribosomal protein L10 [Enterobacter sp. 638], gi|260596084|ref|YP_003208655.1| 50S ribosomal protein L10 [Cronobacter turicensis z3032], gi|166981506|sp|A4W5A5.1|RL10_ENT38 RecName: Full=50S ribosomal protein L10, gi|145316738|gb|ABP58885.1| LSU ribosomal protein L10P [Enterobacter sp. 638], gi|260215261|emb|CBA27167.1| 50S ribosomal protein L10 [Cronobacter turicensis z3032]	gi|146309862 (+9)	18 kDa			unknown	2	1	1	0	0	2		1.8965	0.72137	0.81655	0	0	1.5783
	TRUE	Empty	50S ribosomal protein L17 [Yersinia enterocolitica subsp. enterocolitica 8081], gi|238752665|ref|ZP_04614136.1| 50S ribosomal protein L17 [Yersinia rohdei ATCC 43380], gi|238758786|ref|ZP_04619960.1| 50S ribosomal protein L17 [Yersinia aldovae ATCC 35236], gi|238763708|ref|ZP_04624667.1| 50S ribosomal protein L17 [Yersinia kristensenii ATCC 33638], gi|238783189|ref|ZP_04627215.1| 50S ribosomal pr…	gi|123444072 (+36)	15 kDa			unknown	0	0	1	0	0	0		0	0	0.81655	0	0	0
	TRUE	Empty	50S ribosomal protein L21 [Enterobacter sp. 638], gi|166986871|sp|A4WEZ9.1|RL21_ENT38 RecName: Full=50S ribosomal protein L21, gi|145320132|gb|ABP62279.1| LSU ribosomal protein L21P [Enterobacter sp. 638]	gi|146313256 (+28)	12 kDa			unknown	0	0	0	0	0	1		0	0	0	0	0	0.5261
	TRUE	Empty	50S ribosomal protein L3 [Enterobacter sp. 638], gi|166990936|sp|A4WFC8.1|RL3_ENT38 RecName: Full=50S ribosomal protein L3, gi|145320261|gb|ABP62408.1| LSU ribosomal protein L3P [Enterobacter sp. 638]	gi|146313385 (+14)	22 kDa			unknown	0	0	1	0	0	3		0	0	0.81655	0	0	2.1044
	TRUE	Empty	50S ribosomal protein L7/L12 [Escherichia coli O157:H7 EDL933], gi|15834163|ref|NP_312936.1| 50S ribosomal protein L7/L12 [Escherichia coli O157:H7 str. Sakai], gi|16131816|ref|NP_418413.1| 50S ribosomal subunit protein L7/L12 [Escherichia coli str. K-12 substr. MG1655], gi|24115271|ref|NP_709781.1| 50S ribosomal protein L7/L12 [Shigella flexneri 2a str. 301], gi|26250757|ref|NP_756797.1| 50S rib…	gi|15804576 (+3)	12 kDa			unknown	2	1	1	0	0	2		1.8965	0.72137	1.6331	0	0	3.1566
	TRUE	Empty	50S ribosomal protein L9 [Escherichia coli O157:H7 EDL933], gi|15834433|ref|NP_313206.1| 50S ribosomal protein L9 [Escherichia coli O157:H7 str. Sakai], gi|16132025|ref|NP_418624.1| 50S ribosomal subunit protein L9 [Escherichia coli str. K-12 substr. MG1655], gi|24115556|ref|NP_710066.1| 50S ribosomal protein L9 [Shigella flexneri 2a str. 301], gi|26251101|ref|NP_757141.1| 50S ribosomal protein L…	gi|15804792 (+2)	16 kDa			unknown	2	0	3	0	0	3		1.8965	0	2.4497	0	0	2.1044
	TRUE	Empty	6-phosphogluconate dehydrogenase [Escherichia coli]	gi|11464516 (+125)	51 kDa			unknown	0	0	0	0	0	3		0	0	0	0	0	1.5783
	TRUE	Empty	6-phosphogluconolactonase [Escherichia coli O157:H7 EDL933], gi|12513699|gb|AAG55096.1|AE005254_8 putative isomerase [Escherichia coli O157:H7 str. EDL933]	gi|15800476 (+24)	36 kDa			unknown	0	1	0	0	0	0		0	0.72137	0	0	0	0
	TRUE	Empty	6,7-dimethyl-8-ribityllumazine synthase [Shigella flexneri 5 str. 8401], gi|110613985|gb|ABF02652.1| riboflavin synthase, beta chain [Shigella flexneri 5 str. 8401]	gi|110804437 (+8)	18 kDa			unknown	1	0	1	0	0	2		0.94825	0	0.81655	0	0	1.0522
	TRUE	Empty	acetate kinase [Escherichia coli O157:H7 EDL933], gi|25288073|pir||E85870 acetate kinase [imported] - Escherichia coli (strain O157:H7, substrain EDL933), gi|12516649|gb|AAG57425.1|AE005461_10 acetate kinase [Escherichia coli O157:H7 str. EDL933]	gi|15802843 (+8)	43 kDa	TRUE		unknown	0	0	4	0	0	5		0	0	3.2662	0	0	2.6305
	TRUE	Empty	acid-resistance protein [Escherichia coli O157:H7 EDL933], gi|15833644|ref|NP_312417.1| acid-resistance protein [Escherichia coli O157:H7 str. Sakai], gi|16131382|ref|NP_417967.1| stress response protein acid-resistance protein [Escherichia coli str. K-12 substr. MG1655], gi|24114782|ref|NP_709292.1| acid-resistance protein [Shigella flexneri 2a str. 301], gi|30065205|ref|NP_839376.1| acid-resist…	gi|15804054 (+7)	12 kDa			unknown	0	0	2	0	0	0		0	0	2.4497	0	0	0
	TRUE	Empty	adenylate kinase [Escherichia coli 536], gi|161486291|ref|NP_752528.2| adenylate kinase [Escherichia coli CFT073], gi|215485554|ref|YP_002327985.1| adenylate kinase [Escherichia coli O127:H6 str. E2348/69], gi|218688337|ref|YP_002396549.1| adenylate kinase [Escherichia coli ED1a], gi|218698614|ref|YP_002406243.1| adenylate kinase [Escherichia coli IAI39], gi|300987824|ref|ZP_07178400.1| adenylate…	gi|110640735 (+29)	24 kDa			unknown	4	2	0	0	0	2		3.793	1.4427	0	0	0	1.0522
	TRUE	Empty	adenylosuccinate synthetase [Citrobacter koseri ATCC BAA-895], gi|166232440|sp|A8AMM3.1|PURA_CITK8 RecName: Full=Adenylosuccinate synthetase; Short=AMPSase; Short=AdSS; AltName: Full=IMP--aspartate ligase, gi|157085058|gb|ABV14736.1| hypothetical protein CKO_03657 [Citrobacter koseri ATCC BAA-895]	gi|157147853 (+27)	47 kDa			unknown	0	0	2	0	0	0		0	0	1.6331	0	0	0
	TRUE	Empty	aldose 1-epimerase family protein [Escherichia coli E24377A], gi|300924830|ref|ZP_07140770.1| aldose 1-epimerase [Escherichia coli MS 182-1], gi|157076822|gb|ABV16530.1| aldose 1-epimerase family protein [Escherichia coli E24377A], gi|300419037|gb|EFK02348.1| aldose 1-epimerase [Escherichia coli MS 182-1]	gi|157154792 (+32)	33 kDa			unknown	0	0	1	0	0	2		0	0	0.81655	0	0	1.0522
	TRUE	Empty	alkyl hydroperoxide reductase subunit C [Escherichia coli O157:H7 EDL933], gi|15829898|ref|NP_308671.1| alkyl hydroperoxide reductase subunit C [Escherichia coli O157:H7 str. Sakai], gi|16128588|ref|NP_415138.1| alkyl hydroperoxide reductase, C22 subunit [Escherichia coli str. K-12 substr. MG1655], gi|24111953|ref|NP_706463.1| alkyl hydroperoxide reductase subunit C [Shigella flexneri 2a str. 301…	gi|15800320 (+3)	21 kDa			unknown	5	7	4	0	1	2		5.6895	5.0496	6.5324	0	3.7328	3.1566
	TRUE	Empty	alkyl hydroperoxide reductase subunit F [Escherichia coli 536], gi|191172281|ref|ZP_03033823.1| alkyl hydroperoxide reductase subunit F [Escherichia coli F11], gi|227884412|ref|ZP_04002217.1| NADH dehydrogenase [Escherichia coli 83972], gi|300990102|ref|ZP_07179114.1| alkyl hydroperoxide reductase, F subunit [Escherichia coli MS 45-1], gi|300996808|ref|ZP_07181549.1| alkyl hydroperoxide reductase…	gi|110640838 (+31)	57 kDa			unknown	0	0	0	0	0	2		0	0	0	0	0	1.0522
	TRUE	Empty	aminoacyl-histidine dipeptidase (peptidase D) [Shigella flexneri 5 str. 8401], gi|110613901|gb|ABF02568.1| aminoacyl-histidine dipeptidase (peptidase D) [Shigella flexneri 5 str. 8401]	gi|110804353 (+17)	53 kDa			unknown	0	0	0	0	0	3		0	0	0	0	0	1.5783
	TRUE	Empty	anaerobic dimethyl sulfoxide reductase [Escherichia coli]	gi|145756 (+73)	23 kDa			unknown	0	0	0	1	1	0		0	0	0	6.0299	3.7328	0
	TRUE	Empty	aromatic amino acid aminotransferase [Escherichia coli O157:H7 EDL933], gi|15830265|ref|NP_309038.1| aromatic amino acid aminotransferase [Escherichia coli O157:H7 str. Sakai], gi|168751192|ref|ZP_02776214.1| aspartate transaminase [Escherichia coli O157:H7 str. EC4113], gi|168757021|ref|ZP_02782028.1| aspartate transaminase [Escherichia coli O157:H7 str. EC4401], gi|168762934|ref|ZP_02787941.1| …	gi|15800789	44 kDa			unknown	2	4	1	0	0	1		1.8965	2.8855	0.81655	0	0	0.5261
	TRUE	Empty	asparaginyl-tRNA synthetase [Enterobacter sp. 638], gi|166980087|sp|A4W8U9.1|SYN_ENT38 RecName: Full=Asparaginyl-tRNA synthetase; AltName: Full=Asparagine--tRNA ligase; Short=AsnRS, gi|145317982|gb|ABP60129.1| asparaginyl-tRNA synthetase [Enterobacter sp. 638]	gi|146311106 (+25)	52 kDa			unknown	2	0	0	0	0	0		1.8965	0	0	0	0	0
	TRUE	Empty	aspartate ammonia-lyase [Enterobacter sp. 638], gi|145316867|gb|ABP59014.1| aspartate ammonia-lyase [Enterobacter sp. 638]	gi|146309991	52 kDa	TRUE		unknown	0	0	1	0	0	0		0	0	3.2662	0	0	0
	TRUE	Empty	aspartate ammonia-lyase [Escherichia coli E24377A], gi|157079109|gb|ABV18817.1| aspartate ammonia-lyase [Escherichia coli E24377A]	gi|157157079 (+4)	52 kDa	TRUE		unknown	2	0	4	0	0	8		1.8965	0	3.2662	0	0	5.7871
	TRUE	Empty	aspartate-semialdehyde dehydrogenase [Escherichia coli 536], gi|110345266|gb|ABG71503.1| aspartate-semialdehyde dehydrogenase [Escherichia coli 536]	gi|110643674 (+47)	40 kDa			unknown	0	2	0	0	0	0		0	1.4427	0	0	0	0
	TRUE	Empty	ATP-dependent Clp protease proteolytic subunit [Escherichia coli O157:H7 EDL933], gi|15829745|ref|NP_308518.1| ATP-dependent Clp protease proteolytic subunit [Escherichia coli O157:H7 str. Sakai], gi|16128422|ref|NP_414971.1| proteolytic subunit of ClpA-ClpP and ClpX-ClpP ATP-dependent serine proteases [Escherichia coli str. K-12 substr. MG1655], gi|26246448|ref|NP_752487.1| ATP-dependent Clp pro…	gi|15800167 (+6)	23 kDa			unknown	0	0	1	0	0	2		0	0	0.81655	0	0	1.0522
	TRUE	Empty	ATPase delta-subunit [Escherichia coli]	gi|145398 (+21)	19 kDa			unknown	0	0	1	0	0	0		0	0	0.81655	0	0	0
	TRUE	Empty	autonomous glycyl radical cofactor GrcA [Shigella flexneri 5 str. 8401], gi|123342602|sp|Q0T1S7.1|GRCA_SHIF8 RecName: Full=Autonomous glycyl radical cofactor, gi|110616071|gb|ABF04738.1| putative formate acetyltransferase [Shigella flexneri 5 str. 8401]	gi|110806523 (+2)	14 kDa			unknown	0	2	3	0	0	3		0	1.4427	4.0828	0	0	4.2088
	TRUE	Empty	bacterioferritin [Klebsiella pneumoniae 342], gi|288933263|ref|YP_003437322.1| bacterioferritin [Klebsiella variicola At-22], gi|290512066|ref|ZP_06551434.1| bacterioferritin [Klebsiella sp. 1_1_55], gi|206568871|gb|ACI10647.1| bacterioferritin [Klebsiella pneumoniae 342], gi|288887992|gb|ADC56310.1| bacterioferritin [Klebsiella variicola At-22], gi|289775856|gb|EFD83856.1| bacterioferritin [Kleb…	gi|206579813	18 kDa			unknown	3	3	0	0	0	0		2.8448	2.1641	0	0	0	0
	TRUE	Empty	bifunctional acetaldehyde-CoA/alcohol dehydrogenase [Escherichia coli E24377A], gi|157077709|gb|ABV17417.1| aldehyde-alcohol dehydrogenase [Escherichia coli E24377A]	gi|157155679 (+18)	96 kDa			unknown	0	0	3	0	0	10		0	0	2.4497	0	0	5.7871
	TRUE	Empty	bifunctional aconitate hydratase 2/2-methylisocitrate dehydratase [Escherichia coli 536], gi|161486327|ref|NP_752097.2| bifunctional aconitate hydratase 2/2-methylisocitrate dehydratase [Escherichia coli CFT073], gi|162138503|ref|YP_539172.2| bifunctional aconitate hydratase 2/2-methylisocitrate dehydratase [Escherichia coli UTI89], gi|218557061|ref|YP_002389974.1| bifunctional aconitate hydratas…	gi|110640336 (+44)	93 kDa	TRUE		unknown	6	5	0	0	0	0		5.6895	3.6069	0	0	0	0
	TRUE	Empty	branched-chain amino-acid aminotransferase [Shigella flexneri 5 str. 8401]	gi|110617086 (+98)	31 kDa			unknown	0	2	0	0	0	0		0	1.4427	0	0	0	0
	TRUE	Empty	carbonic anhydrase [Citrobacter koseri ATCC BAA-895], gi|157084647|gb|ABV14325.1| hypothetical protein CKO_03241 [Citrobacter koseri ATCC BAA-895]	gi|157147442 (+23)	25 kDa			unknown	0	1	0	0	0	0		0	0.72137	0	0	0	0
	TRUE	Empty	Chain 2, Structure Of The 50s Subunit Of A Pre-Translocational E. Coli Ribosome Obtained By Fitting Atomic Models For Rna And Protein Components Into Cryo-Em Map Emd-1056, gi|116667484|pdb|2GYC|2 Chain 2, Structure Of The 50s Subunit Of A Secm-Stalled E. Coli Ribosome Complex Obtained By Fitting Atomic Models For Rna And Protein Components Into Cryo-Em Map Emd-1143	gi|116667432 (+11)	24 kDa			unknown	2	2	2	0	0	4		1.8965	1.4427	2.4497	0	0	3.1566
	TRUE	Empty	Chain A, Crystal Structure Of Cspa, The Major Cold Shock Protein Of Escherichia Coli	gi|157831974 (+8)	7 kDa			unknown	0	0	3	0	0	0		0	0	2.4497	0	0	0
	TRUE	Empty	Chain A, Crystal Structure Of E.Coli Iron Superoxide Dismutase Q69e At 1.1 Angstrom Resolution, gi|119390690|pdb|2NYB|B Chain B, Crystal Structure Of E.Coli Iron Superoxide Dismutase Q69e At 1.1 Angstrom Resolution, gi|119390691|pdb|2NYB|C Chain C, Crystal Structure Of E.Coli Iron Superoxide Dismutase Q69e At 1.1 Angstrom Resolution, gi|119390692|pdb|2NYB|D Chain D, Crystal Structure Of E.Coli Ir…	gi|119390689 (+37)	21 kDa			unknown	0	0	1	0	0	0		0	0	0.81655	0	0	0
	TRUE	Empty	Chain A, Crystal Structure Of Escherichia Coli Periplasmic Glucose-1- Phosphatase H18a Mutant Complexed With Glucose-1-Phosphate, gi|42543133|pdb|1NT4|B Chain B, Crystal Structure Of Escherichia Coli Periplasmic Glucose-1- Phosphatase H18a Mutant Complexed With Glucose-1-Phosphate	gi|42543132	43 kDa			unknown	2	4	0	0	0	0		1.8965	2.8855	0	0	0	0
	TRUE	Empty	Chain A, Crystal Structure Of Escherichia Coli Transaldolase B Mutant E96a, gi|14277925|pdb|1I2O|B Chain B, Crystal Structure Of Escherichia Coli Transaldolase B Mutant E96a	gi|14277924 (+12)	35 kDa	TRUE		unknown	2	4	3	0	0	4		1.8965	3.6069	2.4497	0	0	2.1044
	TRUE	Empty	Chain A, Crystal Structure Of Lactaldehyde Dehydrogenase From E. Coli: The Ternary Complex With Product Bound (L)-Lactate And Nadh., gi|149242188|pdb|2ILU|A Chain A, Crystal Structure Of Lactaldehyde Dehydrogenase From E. Coli: The Binary Complex With Nadph	gi|134104557 (+43)	52 kDa			unknown	2	0	0	0	0	0		1.8965	0	0	0	0	0
	TRUE	Empty	Chain A, Crystal Structure Of The E. Coli Manganese Superoxide Dismutase Mutant Y174f At 1.35 Angstroms Resolution., gi|13399623|pdb|1I0H|B Chain B, Crystal Structure Of The E. Coli Manganese Superoxide Dismutase Mutant Y174f At 1.35 Angstroms Resolution., gi|27573647|pdb|1IX9|A Chain A, Crystal Structure Of The E. Coli Manganase(Iii) Superoxide Dismutase Mutant Y174f At 0.90 Angstroms Resolution…	gi|13399622 (+14)	23 kDa			unknown	1	0	0	0	0	0		0.94825	0	0	0	0	0
	TRUE	Empty	Chain A, Crystal Structure Of The Long-Chain Fatty Acid Transporter Fadl Mutant P34a, gi|203282231|pdb|2R4L|B Chain B, Crystal Structure Of The Long-Chain Fatty Acid Transporter Fadl Mutant P34a, gi|203282232|pdb|2R4L|C Chain C, Crystal Structure Of The Long-Chain Fatty Acid Transporter Fadl Mutant P34a	gi|203282230 (+6)	47 kDa			unknown	0	0	0	1	1	0		0	0	0	6.0299	3.7328	0
	TRUE	Empty	Chain A, Escherichia Coli Nucleoside Diphosphate Kinase, gi|146387514|pdb|2HUR|B Chain B, Escherichia Coli Nucleoside Diphosphate Kinase, gi|146387515|pdb|2HUR|C Chain C, Escherichia Coli Nucleoside Diphosphate Kinase, gi|146387516|pdb|2HUR|D Chain D, Escherichia Coli Nucleoside Diphosphate Kinase, gi|146387517|pdb|2HUR|E Chain E, Escherichia Coli Nucleoside Diphosphate Kinase, gi|146387518|pdb|2…	gi|146387513 (+4)	15 kDa			unknown	3	3	0	0	0	0		3.793	2.1641	0	0	0	0
	TRUE	Empty	Chain A, High Resolution Glucose Bound Crystal Structure Of Ggbp, gi|126030486|pdb|2FW0|A Chain A, Apo Open Form Of GlucoseGALACTOSE BINDING PROTEIN, gi|157831201|pdb|1GLG|A Chain A, Crystallographic Analysis Of The Epimeric And Anomeric Specificity Of The Periplasmic Transport(Slash)chemotactic Protein Receptor For D-Glucose And D-Galactose, gi|157835029|pdb|2GBP|A Chain A, Sugar And Signal-Tran…	gi|126030485 (+18)	33 kDa			unknown	2	3	0	0	1	0		1.8965	2.1641	0	0	3.7328	0
	TRUE	Empty	Chain A, Isocitrate Dehydrogenase S113e Mutant Complexed With Isopropylmalate, Nadp+ And Magnesium (Flash-Cooled), gi|157837146|pdb|7ICD|A Chain A, Regulation Of An Enzyme By Phosphorylation At The Active Site, gi|157837175|pdb|8ICD|A Chain A, Regulation Of An Enzyme By Phosphorylation At The Active Site	gi|13096649 (+30)	46 kDa			unknown	1	2	0	0	0	0		0.94825	1.4427	0	0	0	0
	TRUE	Empty	Chain A, Structural Analysis Of Glyceraldehyde 3-Phosphate Dehydrogenase From Escherichia Coli: Direct Evidence For Substrate Binding And Cofactor-Induced Conformational Changes, gi|10120774|pdb|1DC4|B Chain B, Structural Analysis Of Glyceraldehyde 3-Phosphate Dehydrogenase From Escherichia Coli: Direct Evidence For Substrate Binding And Cofactor-Induced Conformational Changes	gi|10120773	35 kDa	TRUE		unknown	0	0	1	0	0	0		0	0	4.0828	0	0	0
	TRUE	Empty	Chain A, Structure Of E.Coli Fabd Complexed With Glycerol, gi|109157771|pdb|2G2O|A Chain A, Structure Of E.Coli Fabd Complexed With Sulfate, gi|109157772|pdb|2G2Y|A Chain A, Structure Of E.Coli Fabd Complexed With Malonate, gi|110590180|pdb|2G2Z|A Chain A, Structure Of E.Coli Fabd Complexed With Malonyl-Coa	gi|109157753 (+22)	32 kDa			unknown	0	0	1	0	0	0		0	0	0.81655	0	0	0
	TRUE	Empty	Chain A, Structure Of Ivy Complexed With Its Target, Hewl, gi|29726213|pdb|1GPQ|B Chain B, Structure Of Ivy Complexed With Its Target, Hewl	gi|29726212 (+1)	15 kDa	TRUE		unknown	0	2	0	1	1	0		0	1.4427	0	6.0299	3.7328	0
	TRUE	Empty	Chain A, Structure Of The 50s Subunit Of A Pre-Translocational E. Coli Ribosome Obtained By Fitting Atomic Models For Rna And Protein Components Into Cryo-Em Map Emd-1056, gi|116667487|pdb|2GYC|A Chain A, Structure Of The 50s Subunit Of A Secm-Stalled E. Coli Ribosome Complex Obtained By Fitting Atomic Models For Rna And Protein Components Into Cryo-Em Map Emd-1143	gi|116667435 (+13)	25 kDa			unknown	0	0	2	0	0	4		0	0	1.6331	0	0	2.1044
	TRUE	Empty	Chain A, Structure Of The Qb Replicase, An Rna-Dependent Rna Polymerase Consisting Of Viral And Host Proteins, gi|297787755|pdb|3MMP|C Chain C, Structure Of The Qb Replicase, An Rna-Dependent Rna Polymerase Consisting Of Viral And Host Proteins	gi|297787753	74 kDa	TRUE		unknown	9	4	16	0	0	20		8.5343	2.8855	14.698	0	0	14.731
	TRUE	Empty	Chain C, Crystal Structure Of A Complex Between Thioredoxin Reductase, Thioredoxin, And The Nadp+ Analog, Aadp+, gi|10120661|pdb|1F6M|D Chain D, Crystal Structure Of A Complex Between Thioredoxin Reductase, Thioredoxin, And The Nadp+ Analog, Aadp+, gi|10120662|pdb|1F6M|G Chain G, Crystal Structure Of A Complex Between Thioredoxin Reductase, Thioredoxin, And The Nadp+ Analog, Aadp+, gi|10120663|pd…	gi|10120659 (+21)	12 kDa			unknown	0	2	0	0	0	2		0	1.4427	0	0	0	1.0522
	TRUE	Empty	Chain D, Structure Of The 30s Subunit Of A Pre-Translocational E. Coli Ribosome Obtained By Fitting Atomic Models For Rna And Protein Components Into Cryo-Em Map Emd-1056, gi|116667465|pdb|2GYB|D Chain D, Structure Of The 30s Subunit Of A Secm-Stalled E. Coli Ribosome Complex Obtained By Fitting Atomic Models For Rna And Protein Components Into Cryo-Em Map Emd-1143	gi|116667413 (+6)	23 kDa			unknown	0	0	1	0	0	3		0	0	0.81655	0	0	1.5783
	TRUE	Empty	Chain D, Structure Of The 50s Subunit Of A Pre-Translocational E. Coli Ribosome Obtained By Fitting Atomic Models For Rna And Protein Components Into Cryo-Em Map Emd-1056, gi|116667490|pdb|2GYC|D Chain D, Structure Of The 50s Subunit Of A Secm-Stalled E. Coli Ribosome Complex Obtained By Fitting Atomic Models For Rna And Protein Components Into Cryo-Em Map Emd-1143	gi|116667438 (+3)	20 kDa			unknown	2	2	1	0	0	3		1.8965	1.4427	0.81655	0	0	1.5783
	TRUE	Empty	Chain E, Hslv-Hslu From E.Coli, gi|11513636|pdb|1E94|F Chain F, Hslv-Hslu From E.Coli, gi|17942585|pdb|1HT2|E Chain E, Nucleotide-Dependent Conformational Changes In A Protease- Associated Atpase Hslu, gi|17942586|pdb|1HT2|F Chain F, Nucleotide-Dependent Conformational Changes In A Protease- Associated Atpase Hslu, gi|17942591|pdb|1HT2|G Chain G, Nucleotide-Dependent Conformational Changes In A P…	gi|11513635 (+26)	50 kDa			unknown	0	0	0	0	0	1		0	0	0	0	0	0.5261
	TRUE	Empty	Chain E, Structure Of The 30s Subunit Of A Pre-Translocational E. Coli Ribosome Obtained By Fitting Atomic Models For Rna And Protein Components Into Cryo-Em Map Emd-1056, gi|116667466|pdb|2GYB|E Chain E, Structure Of The 30s Subunit Of A Secm-Stalled E. Coli Ribosome Complex Obtained By Fitting Atomic Models For Rna And Protein Components Into Cryo-Em Map Emd-1143	gi|116667414 (+12)	16 kDa			unknown	0	0	0	0	0	2		0	0	0	0	0	1.0522
	TRUE	Empty	Chain E, Structure Of The 50s Subunit Of A Pre-Translocational E. Coli Ribosome Obtained By Fitting Atomic Models For Rna And Protein Components Into Cryo-Em Map Emd-1056, gi|116667491|pdb|2GYC|E Chain E, Structure Of The 50s Subunit Of A Secm-Stalled E. Coli Ribosome Complex Obtained By Fitting Atomic Models For Rna And Protein Components Into Cryo-Em Map Emd-1143	gi|116667439 (+5)	18 kDa			unknown	2	0	2	0	0	5		1.8965	0	1.6331	0	0	3.1566
	TRUE	Empty	Chain F, Structure Of The 30s Subunit Of A Pre-Translocational E. Coli Ribosome Obtained By Fitting Atomic Models For Rna And Protein Components Into Cryo-Em Map Emd-1056, gi|116667467|pdb|2GYB|F Chain F, Structure Of The 30s Subunit Of A Secm-Stalled E. Coli Ribosome Complex Obtained By Fitting Atomic Models For Rna And Protein Components Into Cryo-Em Map Emd-1143	gi|116667415 (+7)	11 kDa			unknown	0	0	2	0	0	0		0	0	1.6331	0	0	0
	TRUE	Empty	Chain G, Structure Of The 50s Subunit Of A Pre-Translocational E. Coli Ribosome Obtained By Fitting Atomic Models For Rna And Protein Components Into Cryo-Em Map Emd-1056, gi|116667493|pdb|2GYC|G Chain G, Structure Of The 50s Subunit Of A Secm-Stalled E. Coli Ribosome Complex Obtained By Fitting Atomic Models For Rna And Protein Components Into Cryo-Em Map Emd-1143	gi|116667441 (+16)	15 kDa			unknown	0	0	2	0	0	2		0	0	1.6331	0	0	1.5783
	TRUE	Empty	Chain M, Structure Of The 30s Subunit Of A Pre-Translocational E. Coli Ribosome Obtained By Fitting Atomic Models For Rna And Protein Components Into Cryo-Em Map Emd-1056, gi|116667474|pdb|2GYB|M Chain M, Structure Of The 30s Subunit Of A Secm-Stalled E. Coli Ribosome Complex Obtained By Fitting Atomic Models For Rna And Protein Components Into Cryo-Em Map Emd-1143	gi|116667422 (+5)	13 kDa			unknown	0	0	0	0	0	1		0	0	0	0	0	0.5261
	TRUE	Empty	Chain O, Comparison Of The Structures Of Wild Type And A N313t Mutant Of Escherichia Coli Glyceraldehyde 3-Phosphate Dehydrogenases: Implication For Nad Binding And Cooperativity, gi|1421425|pdb|1GAD|P Chain P, Comparison Of The Structures Of Wild Type And A N313t Mutant Of Escherichia Coli Glyceraldehyde 3-Phosphate Dehydrogenases: Implication For Nad Binding And Cooperativity, gi|10120771|pdb|1…	gi|1421424 (+6)	35 kDa	TRUE		unknown	5	3	4	2	1	8		4.7413	2.1641	3.2662	12.06	3.7328	5.261
	TRUE	Empty	chaperone protein HchA [Escherichia coli O157:H7 EDL933], gi|12516075|gb|AAG56980.1|AE005418_8 hypothetical protein Z3059 [Escherichia coli O157:H7 str. EDL933]	gi|15802400 (+17)	31 kDa			unknown	3	2	1	0	1	0		2.8448	1.4427	0.81655	0	3.7328	0
	TRUE	Empty	chaperonin GroEL [Escherichia coli O157:H7 str. Sakai], gi|16131968|ref|NP_418567.1| Cpn60 chaperonin GroEL, large subunit of GroESL [Escherichia coli str. K-12 substr. MG1655], gi|24115498|ref|NP_710008.1| chaperonin GroEL [Shigella flexneri 2a str. 301], gi|26251035|ref|NP_757075.1| chaperonin GroEL [Escherichia coli CFT073], gi|30065518|ref|NP_839689.1| chaperonin GroEL [Shigella flexneri 2a s…	gi|15834378 (+3)	57 kDa	TRUE		unknown	11	14	4	3	3	12		11.379	11.542	5.7159	18.09	11.198	8.4176
	TRUE	Empty	citrate synthase [Escherichia coli K-12], gi|223790|prf||0912181A synthase,citrate	gi|146196 (+6)	48 kDa			unknown	8	5	0	0	0	0		8.5343	3.6069	0	0	0	0
	TRUE	Empty	co-chaperonin GroES [Escherichia coli O157:H7 EDL933], gi|15834377|ref|NP_313150.1| co-chaperonin GroES [Escherichia coli O157:H7 str. Sakai], gi|16131967|ref|NP_418566.1| Cpn10 chaperonin GroES, small subunit of GroESL [Escherichia coli str. K-12 substr. MG1655], gi|24115497|ref|NP_710007.1| co-chaperonin GroES [Shigella flexneri 2a str. 301], gi|26251034|ref|NP_757074.1| co-chaperonin GroES [Es…	gi|15804734 (+7)	10 kDa			unknown	0	2	1	0	0	3		0	1.4427	0.81655	0	0	1.5783
	TRUE	Empty	cold shock protein CspE [Shigella flexneri 5 str. 8401], gi|110614275|gb|ABF02942.1| cold shock protein [Shigella flexneri 5 str. 8401], gi|281600039|gb|ADA73023.1| Cold shock protein [Shigella flexneri 2002017]	gi|110804727 (+12)	11 kDa			unknown	0	0	1	0	0	0		0	0	0.81655	0	0	0
	TRUE	Empty	cysK protein [Escherichia coli]	gi|145686 (+7)	35 kDa	TRUE		unknown	6	12	0	1	1	0		5.6895	10.099	0	6.0299	3.7328	0
	TRUE	Empty	cytidine deaminase [Escherichia coli E24377A], gi|191165451|ref|ZP_03027293.1| cytidine deaminase [Escherichia coli B7A], gi|256017689|ref|ZP_05431554.1| cytidine deaminase [Shigella sp. D9], gi|300821754|ref|ZP_07101899.1| cytidine deaminase [Escherichia coli MS 119-7], gi|300926245|ref|ZP_07142048.1| cytidine deaminase [Escherichia coli MS 182-1], gi|301328622|ref|ZP_07221683.1| cytidine deamin…	gi|157156119 (+24)	32 kDa			unknown	0	0	0	0	0	2		0	0	0	0	0	1.0522
	TRUE	Empty	cytochrome b(562) [Shigella flexneri 5 str. 8401], gi|157158617|ref|YP_001465744.1| soluble cytochrome b562 [Escherichia coli E24377A], gi|209921732|ref|YP_002295816.1| cytochrome b562 [Escherichia coli SE11], gi|218556786|ref|YP_002389700.1| soluble cytochrome b562 [Escherichia coli IAI1], gi|218707845|ref|YP_002415364.1| soluble cytochrome b562 [Escherichia coli UMN026], gi|253775139|ref|YP_003…	gi|110808022 (+35)	14 kDa			unknown	1	0	0	0	0	0		0.94825	0	0	0	0	0
	TRUE	Empty	cytochrome d terminal oxidase, polypeptide subunit I [Escherichia coli O157:H7 EDL933], gi|15830022|ref|NP_308795.1| cytochrome d terminal oxidase polypeptide subunit I [Escherichia coli O157:H7 str. Sakai], gi|24111991|ref|NP_706501.1| cytochrome d terminal oxidase, polypeptide subunit I [Shigella flexneri 2a str. 301], gi|26246701|ref|NP_752741.1| cytochrome D ubiquinol oxidase subunit I [Esche…	gi|15800449 (+15)	58 kDa			unknown	0	1	0	0	0	0		0	0.72137	0	0	0	0
	TRUE	Empty	cytochrome d ubiquinol oxidase subunit III [Citrobacter koseri ATCC BAA-895], gi|157086009|gb|ABV15687.1| hypothetical protein CKO_04637 [Citrobacter koseri ATCC BAA-895]	gi|157148804 (+23)	15 kDa			unknown	0	0	0	0	1	0		0	0	0	0	3.7328	0
	TRUE	Empty	cytochrome o ubiquinol oxidase subunit II [Escherichia coli O157:H7 EDL933], gi|15829740|ref|NP_308513.1| cytochrome o ubiquinol oxidase subunit II [Escherichia coli O157:H7 str. Sakai], gi|168783298|ref|ZP_02808305.1| cytochrome o ubiquinol oxidase, subunit II [Escherichia coli O157:H7 str. EC4076], gi|168786279|ref|ZP_02811286.1| cytochrome o ubiquinol oxidase, subunit II [Escherichia coli O157…	gi|15800162 (+2)	35 kDa			unknown	0	2	0	0	0	0		0	2.1641	0	0	0	0
	TRUE	Empty	D-ribose transporter subunit RbsB [Escherichia coli 536], gi|191170339|ref|ZP_03031892.1| ribose ABC transporter, periplasmic ribose-binding protein [Escherichia coli F11], gi|218692039|ref|YP_002400251.1| D-ribose transporter subunit RbsB [Escherichia coli ED1a], gi|227883973|ref|ZP_04001778.1| D-ribose ABC superfamily ATP binding cassette transporter, binding protein [Escherichia coli 83972], g…	gi|110644091 (+10)	31 kDa			unknown	3	1	0	1	0	0		2.8448	0.72137	0	6.0299	0	0
	TRUE	Empty	deoxyribose-phosphate aldolase [Escherichia coli APEC O1], gi|171704441|sp|A1AJU8.1|DEOC_ECOK1 RecName: Full=Deoxyribose-phosphate aldolase; AltName: Full=Phosphodeoxyriboaldolase; Short=DERA; Short=Deoxyriboaldolase, gi|115515863|gb|ABJ03938.1| deoxyribose-phosphate aldolase [Escherichia coli APEC O1], gi|294493837|gb|ADE92593.1| deoxyribose-phosphate aldolase [Escherichia coli IHE3034], gi|3076…	gi|117626739 (+17)	28 kDa			unknown	0	0	1	0	0	2		0	0	0.81655	0	0	1.0522
	TRUE	Empty	Deoxyribose-phosphate aldolase [Yersinia ruckeri ATCC 29473], gi|238705266|gb|EEP97679.1| Deoxyribose-phosphate aldolase [Yersinia ruckeri ATCC 29473]	gi|238756511	28 kDa			unknown	0	0	1	0	0	0		0	0	0.81655	0	0	0
	TRUE	Empty	dihydrolipoamide dehydrogenase [Shewanella sediminis HAW-EB3], gi|157315948|gb|ABV35046.1| dihydrolipoamide dehydrogenase [Shewanella sediminis HAW-EB3]	gi|157373574	51 kDa			unknown	0	0	1	0	0	0		0	0	0.81655	0	0	0
	TRUE	Empty	dihydrolipoamide dehydrogenase [Shigella flexneri 5 str. 8401], gi|117622403|ref|YP_851316.1| dihydrolipoamide dehydrogenase [Escherichia coli APEC O1], gi|261226871|ref|ZP_05941152.1| dihydrolipoamide dehydrogenase [Escherichia coli O157:H7 str. FRIK2000], gi|261255275|ref|ZP_05947808.1| dihydrolipoamide dehydrogenase [Escherichia coli O157:H7 str. FRIK966], gi|293417990|ref|ZP_06660612.1| dihyd…	gi|110804177 (+10)	51 kDa			unknown	2	4	0	0	0	0		1.8965	2.8855	0	0	0	0
	TRUE	Empty	dihydrolipoamide succinyltransferase [Shigella flexneri 5 str. 8401], gi|110614194|gb|ABF02861.1| 2-oxoglutarate dehydrogenase [Shigella flexneri 5 str. 8401]	gi|110804646 (+4)	44 kDa			unknown	3	5	0	0	0	0		2.8448	5.0496	0	0	0	0
	TRUE	Empty	dipeptide transport protein [Escherichia coli O157:H7 EDL933], gi|12518268|gb|AAG58688.1|AE005580_10 dipeptide transport protein [Escherichia coli O157:H7 str. EDL933]	gi|15804087 (+4)	60 kDa	TRUE		unknown	0	3	0	0	0	0		0	2.1641	0	0	0	0
	TRUE	Empty	disrupted ArcA [Escherichia coli K-12]	gi|148591763 (+9)	19 kDa			unknown	0	0	0	0	0	2		0	0	0	0	0	1.0522
	TRUE	Empty	DL-methionine transporter substrate-binding subunit [Escherichia coli O157:H7 EDL933], gi|15829453|ref|NP_308226.1| DL-methionine transporter substrate-binding subunit [Escherichia coli O157:H7 str. Sakai], gi|168752181|ref|ZP_02777203.1| D-methionine ABC transporter, periplasmic D-methionine-binding lipoprotein [Escherichia coli O157:H7 str. EC4113], gi|168758721|ref|ZP_02783728.1| D-methionine …	gi|15799879 (+7)	29 kDa			unknown	0	2	0	0	0	0		0	1.4427	0	0	0	0
	TRUE	Empty	DNA gyrase subunit A [Shigella flexneri 5 str. 8401], gi|110615748|gb|ABF04415.1| DNA gyrase subunit A [Shigella flexneri 5 str. 8401]	gi|110806200 (+35)	97 kDa			unknown	0	0	0	0	0	2		0	0	0	0	0	1.0522
	TRUE	Empty	DNA starvation/stationary phase protection protein Dps [Shigella flexneri 5 str. 8401], gi|110614360|gb|ABF03027.1| global regulator, starvation conditions [Shigella flexneri 5 str. 8401], gi|281600137|gb|ADA73121.1| Global regulator, starvation conditions [Shigella flexneri 2002017]	gi|110804812 (+6)	23 kDa			unknown	2	2	3	0	0	5		1.8965	1.4427	2.4497	0	0	2.6305
	TRUE	Empty	DNA-binding transcriptional activator OsmE [Escherichia coli O157:H7 EDL933], gi|15831699|ref|NP_310472.1| DNA-binding transcriptional activator OsmE [Escherichia coli O157:H7 str. Sakai], gi|16129693|ref|NP_416253.1| DNA-binding transcriptional activator [Escherichia coli str. K-12 substr. MG1655], gi|24112862|ref|NP_707372.1| DNA-binding transcriptional activator OsmE [Shigella flexneri 2a str.…	gi|15802150 (+4)	12 kDa			unknown	2	2	0	2	2	0		2.8448	1.4427	0	18.09	7.4656	0
	TRUE	Empty	DNA-directed RNA polymerase subunit alpha [Yersinia enterocolitica subsp. enterocolitica 8081], gi|238752666|ref|ZP_04614137.1| DNA-directed RNA polymerase subunit alpha [Yersinia rohdei ATCC 43380], gi|238788887|ref|ZP_04632677.1| DNA-directed RNA polymerase subunit alpha [Yersinia frederiksenii ATCC 33641], gi|158512898|sp|A1JS01.1|RPOA_YERE8 RecName: Full=DNA-directed RNA polymerase subunit al…	gi|123444073 (+50)	37 kDa			unknown	0	0	1	0	1	1		0	0	0.81655	0	3.7328	0.5261
	TRUE	Empty	DNA-directed RNA polymerase subunit beta [Escherichia coli 536], gi|123343346|sp|Q0TA78.1|RPOB_ECOL5 RecName: Full=DNA-directed RNA polymerase subunit beta; Short=RNAP subunit beta; AltName: Full=RNA polymerase subunit beta; AltName: Full=Transcriptase subunit beta, gi|110345914|gb|ABG72151.1| DNA-directed RNA polymerase beta chain [Escherichia coli 536]	gi|110644322 (+39)	151 kDa			unknown	0	0	2	0	0	0		0	0	1.6331	0	0	0
	TRUE	Empty	DNA-directed RNA polymerase subunit beta' [Escherichia coli 536], gi|122957803|sp|Q0TA77.1|RPOC_ECOL5 RecName: Full=DNA-directed RNA polymerase subunit beta'; Short=RNAP subunit beta'; AltName: Full=RNA polymerase subunit beta'; AltName: Full=Transcriptase subunit beta', gi|110345915|gb|ABG72152.1| DNA-directed RNA polymerase beta' chain [Escherichia coli 536]	gi|110644323 (+49)	155 kDa			unknown	0	0	0	0	0	2		0	0	0	0	0	1.0522
	TRUE	Empty	DNA-directed RNA polymerase subunit beta' [Xylella fastidiosa 9a5c], gi|9107861|gb|AAF85429.1|AE004070_1 RNA polymerase beta' subunit [Xylella fastidiosa 9a5c]	gi|15839221 (+4)	159 kDa			unknown	0	0	1	0	0	0		0	0	0.81655	0	0	0
	TRUE	Empty	elongation factor G [Shigella flexneri 5 str. 8401], gi|46576287|sp|Q83JC3.3|EFG_SHIFL RecName: Full=Elongation factor G; Short=EF-G, gi|123146633|sp|Q0SZX7.1|EFG_SHIF8 RecName: Full=Elongation factor G; Short=EF-G, gi|110616721|gb|ABF05388.1| GTP-binding protein chain elongation factor EF-G [Shigella flexneri 5 str. 8401], gi|281602690|gb|ADA75674.1| Elongation factor G [Shigella flexneri 200201…	gi|110807173 (+3)	78 kDa			unknown	5	3	7	0	0	7		4.7413	2.1641	5.7159	0	0	3.6827
	TRUE	Empty	elongation factor P [Haemophilus somnus 129PT], gi|170718462|ref|YP_001783678.1| translation elongation factor P [Haemophilus somnus 2336], gi|123031432|sp|Q0I4U4.1|EFP_HAES1 RecName: Full=Elongation factor P; Short=EF-P, gi|189027889|sp|B0UWM5.1|EFP_HAES2 RecName: Full=Elongation factor P; Short=EF-P, gi|112823475|gb|ABI25564.1| translation elongation factor P (EF-P) [Haemophilus somnus 129PT], …	gi|113461432 (+63)	21 kDa			unknown	0	0	1	0	0	0		0	0	0.81655	0	0	0
	TRUE	Empty	elongation factor Tu [Dickeya dadantii Ech703], gi|242241134|ref|YP_002989315.1| elongation factor Tu [Dickeya dadantii Ech703], gi|242129912|gb|ACS84214.1| translation elongation factor Tu [Dickeya dadantii Ech703], gi|242133191|gb|ACS87493.1| translation elongation factor Tu [Dickeya dadantii Ech703]	gi|242237855 (+1)	43 kDa	TRUE		unknown	0	0	1	0	0	0		0	0	8.9821	0	0	0
	TRUE	Empty	elongation factor Tu [Marinobacter aquaeolei VT8], gi|166222869|sp|A1TYJ5.1|EFTU_MARAV RecName: Full=Elongation factor Tu; Short=EF-Tu, gi|120323499|gb|ABM17814.1| translation elongation factor 1A (EF-1A/EF-Tu) [Marinobacter aquaeolei VT8]	gi|120553650	44 kDa	TRUE		unknown	0	0	1	0	0	0		0	0	1.6331	0	0	0
	TRUE	Empty	enoyl-(acyl carrier protein) reductase [Escherichia coli O157:H7 EDL933], gi|15831115|ref|NP_309888.1| enoyl-(acyl carrier protein) reductase [Escherichia coli O157:H7 str. Sakai], gi|16129249|ref|NP_415804.1| enoyl-[acyl-carrier-protein] reductase, NADH-dependent [Escherichia coli str. K-12 substr. MG1655], gi|24112687|ref|NP_707197.1| enoyl-(acyl carrier protein) reductase [Shigella flexneri 2a…	gi|15801888 (+13)	28 kDa			unknown	2	0	1	0	0	1		1.8965	0	0.81655	0	0	0.5261
	TRUE	Empty	F0F1 ATP synthase subunit B [Enterobacter sp. 638], gi|226741447|sp|A4WGF1.1|ATPF_ENT38 RecName: Full=ATP synthase subunit b; AltName: Full=ATP synthase F(0) sector subunit b; AltName: Full=ATPase subunit I; AltName: Full=F-type ATPase subunit b; Short=F-ATPase subunit b, gi|145320634|gb|ABP62781.1| ATP synthase F0 subcomplex B subunit [Enterobacter sp. 638]	gi|146313758 (+14)	17 kDa			unknown	0	1	0	0	0	0		0	0.72137	0	0	0	0
	TRUE	Empty	F0F1 ATP synthase subunit beta [Escherichia coli HS], gi|166990368|sp|A8A6J5.1|ATPB_ECOHS RecName: Full=ATP synthase subunit beta; AltName: Full=ATP synthase F1 sector subunit beta; AltName: Full=F-ATPase subunit beta, gi|157068894|gb|ABV08149.1| ATP synthase F1, beta subunit [Escherichia coli HS]	gi|157163214 (+10)	50 kDa			unknown	0	3	3	0	0	5		0	2.1641	2.4497	0	0	3.1566
	TRUE	Empty	ferric uptake regulator [Cronobacter sakazakii ATCC BAA-894], gi|156533067|gb|ABU77893.1| hypothetical protein ESA_02653 [Cronobacter sakazakii ATCC BAA-894]	gi|156934813 (+15)	19 kDa			unknown	2	2	1	0	0	2		1.8965	1.4427	0.81655	0	0	1.0522
	TRUE	Empty	ferritin [Escherichia coli O157:H7 EDL933], gi|15831867|ref|NP_310640.1| ferritin [Escherichia coli O157:H7 str. Sakai], gi|16129855|ref|NP_416418.1| ferritin iron storage protein (cytoplasmic) [Escherichia coli str. K-12 substr. MG1655], gi|30063352|ref|NP_837523.1| ferritin [Shigella flexneri 2a str. 2457T], gi|56479999|ref|NP_707795.2| ferritin [Shigella flexneri 2a str. 301], gi|74311746|ref|…	gi|15802314 (+6)	19 kDa			unknown	1	3	2	0	0	0		0.94825	2.1641	1.6331	0	0	0
	TRUE	Empty	FKBP-type peptidyl-prolyl cis-trans isomerases 1 [Enterobacter cloacae subsp. cloacae NCTC 9394]	gi|295096973	29 kDa			unknown	0	0	1	0	0	1		0	0	0.81655	0	0	0.5261
	TRUE	Empty	flagellin [Escherichia coli O157:H7 EDL933], gi|12516024|gb|AAG56938.1|AE005415_3 flagellar biosynthesis; flagellin, filament structural protein [Escherichia coli O157:H7 str. EDL933]	gi|15802358 (+3)	60 kDa			unknown	0	0	1	3	4	9		0	0	0.81655	24.12	18.664	5.261
	TRUE	Empty	formate acetyltransferase 1 [Escherichia coli O157:H7 EDL933], gi|15830240|ref|NP_309013.1| formate acetyltransferase 1 [Escherichia coli O157:H7 str. Sakai], gi|82777577|ref|YP_403926.1| formate acetyltransferase 1 [Shigella dysenteriae Sd197], gi|168752114|ref|ZP_02777136.1| formate acetyltransferase [Escherichia coli O157:H7 str. EC4113], gi|168756995|ref|ZP_02782002.1| formate acetyltransfera…	gi|15800764	85 kDa	TRUE		unknown	0	1	7	0	0	18		0	0.72137	7.349	0	0	9.9959
	TRUE	Empty	formate acetyltransferase 3 [Shigella flexneri 5 str. 8401], gi|110616544|gb|ABF05211.1| probable formate acetyltransferase 3 [Shigella flexneri 5 str. 8401]	gi|110806996 (+24)	86 kDa	TRUE		unknown	0	0	0	0	0	3		0	0	0	0	0	2.1044
	TRUE	Empty	formate dehydrogenase-O, iron-sulfur subunit [Escherichia coli O157:H7 EDL933], gi|12518785|gb|AAG59086.1|AE005620_8 formate dehydrogenase-O, iron-sulfur subunit [Escherichia coli O157:H7 str. EDL933]	gi|15804482 (+15)	33 kDa			unknown	0	0	0	0	1	0		0	0	0	0	3.7328	0
	TRUE	Empty	fructose-bisphosphate aldolase [Escherichia coli O157:H7 str. Sakai], gi|16130826|ref|NP_417400.1| fructose-bisphosphate aldolase, class II [Escherichia coli str. K-12 substr. MG1655], gi|30064233|ref|NP_838404.1| fructose-bisphosphate aldolase [Shigella flexneri 2a str. 2457T], gi|56480206|ref|NP_708685.2| fructose-bisphosphate aldolase [Shigella flexneri 2a str. 301], gi|74313481|ref|YP_311900.…	gi|15833050 (+3)	39 kDa			unknown	3	4	7	0	0	7		2.8448	3.6069	5.7159	0	0	5.261
	TRUE	Empty	fructose-bisphosphate aldolase [Shigella boydii Sb227]	gi|161984958 (+16)	38 kDa			unknown	2	8	0	3	4	0		2.8448	5.771	0	24.12	18.664	0
	TRUE	Empty	fumarate reductase flavoprotein subunit [Shigella flexneri 5 str. 8401], gi|110617626|gb|ABF06293.1| fumarate reductase, anaerobic, flavoprotein subunit [Shigella flexneri 5 str. 8401]	gi|110808078 (+21)	66 kDa			unknown	0	0	1	0	0	2		0	0	0.81655	0	0	1.0522
	TRUE	Empty	global DNA-binding transcriptional dual regulator H-NS [Escherichia coli O157:H7 EDL933], gi|15830993|ref|NP_309766.1| global DNA-binding transcriptional dual regulator H-NS [Escherichia coli O157:H7 str. Sakai], gi|16129198|ref|NP_415753.1| global DNA-binding transcriptional dual regulator H-NS [Escherichia coli str. K-12 substr. MG1655], gi|24112633|ref|NP_707143.1| global DNA-binding transcrip…	gi|15801465	16 kDa			unknown	4	5	4	0	0	6		3.793	5.0496	3.2662	0	0	3.6827
	TRUE	Empty	glucose-6-phosphate isomerase [Escherichia coli 536], gi|117626294|ref|YP_859617.1| glucose-6-phosphate isomerase [Escherichia coli APEC O1], gi|161486028|ref|NP_756843.2| glucose-6-phosphate isomerase [Escherichia coli CFT073], gi|191171930|ref|ZP_03033475.1| glucose-6-phosphate isomerase [Escherichia coli F11], gi|215489363|ref|YP_002331794.1| glucose-6-phosphate isomerase [Escherichia coli O12…	gi|110644364 (+92)	62 kDa			unknown	0	0	0	0	0	1		0	0	0	0	0	0.5261
	TRUE	Empty	glucose-specific PTS system component [Escherichia coli O157:H7 EDL933], gi|15832543|ref|NP_311316.1| PTS system glucose-specific transporter subunit [Escherichia coli O157:H7 str. Sakai], gi|168765214|ref|ZP_02790221.1| PTS system, glucose-specific IIA component [Escherichia coli O157:H7 str. EC4501], gi|217327159|ref|ZP_03443242.1| PTS system, glucose-specific IIA component [Escherichia coli O1…	gi|15802950	18 kDa			unknown	3	2	1	0	1	3		2.8448	1.4427	0.81655	0	3.7328	1.5783
	TRUE	Empty	glutamate and aspartate transporter subunit [Escherichia coli ED1a], gi|218426035|emb|CAR06852.1| glutamate and aspartate transporter subunit ; periplasmic-binding component of ABC superfamily [Escherichia coli ED1a]	gi|218688471 (+1)	33 kDa	TRUE		unknown	4	5	0	0	0	0		3.793	3.6069	0	0	0	0
	TRUE	Empty	glutamate and aspartate transporter subunit [Escherichia coli HS], gi|260853906|ref|YP_003227797.1| periplasmic-binding component GltI [Escherichia coli O26:H11 str. 11368], gi|307234835|ref|ZP_07521246.1| glutamate and aspartate transporter subunit [Escherichia coli TA271], gi|307336240|ref|ZP_07612352.1| glutamate and aspartate transporter subunit [Escherichia coli H591], gi|312970730|ref|ZP_07…	gi|157160143 (+11)	33 kDa	TRUE		unknown	0	2	0	0	0	0		0	4.3282	0	0	0	0
	TRUE	Empty	glutamate decarboxylase isozyme [Escherichia coli O157:H7 EDL933], gi|15833651|ref|NP_312424.1| glutamate decarboxylase isozyme [Escherichia coli O157:H7 str. Sakai], gi|168746945|ref|ZP_02771967.1| glutamate decarboxylase GadA [Escherichia coli O157:H7 str. EC4113], gi|168753329|ref|ZP_02778336.1| glutamate decarboxylase GadA [Escherichia coli O157:H7 str. EC4401], gi|168759600|ref|ZP_02784607.1…	gi|15804061 (+1)	53 kDa			unknown	2	0	6	0	0	9		1.8965	0	4.8993	0	0	5.7871
	TRUE	Empty	glutamine ABC transporter periplasmic protein [Escherichia coli O157:H7 EDL933], gi|15830143|ref|NP_308916.1| glutamine ABC transporter periplasmic protein [Escherichia coli O157:H7 str. Sakai], gi|16128779|ref|NP_415332.1| glutamine transporter subunit [Escherichia coli str. K-12 substr. MG1655], gi|26246786|ref|NP_752826.1| glutamine ABC transporter periplasmic protein [Escherichia coli CFT073]…	gi|15800563 (+10)	27 kDa			unknown	8	7	0	0	0	2		7.586	5.0496	0	0	0	1.0522
	TRUE	Empty	glutaminyl-tRNA synthetase [Escherichia coli O157:H7 EDL933], gi|15829964|ref|NP_308737.1| glutaminyl-tRNA synthetase [Escherichia coli O157:H7 str. Sakai], gi|168752618|ref|ZP_02777640.1| glutaminyl-tRNA synthetase [Escherichia coli O157:H7 str. EC4113], gi|168767120|ref|ZP_02792127.1| glutaminyl-tRNA synthetase [Escherichia coli O157:H7 str. EC4486], gi|168777916|ref|ZP_02802923.1| glutaminyl-t…	gi|15800382 (+29)	64 kDa			unknown	0	0	1	0	0	0		0	0	0.81655	0	0	0
	TRUE	Empty	glutaredoxin 2 [Escherichia coli O157:H7 EDL933], gi|15830696|ref|NP_309469.1| glutaredoxin 2 [Escherichia coli O157:H7 str. Sakai], gi|16129027|ref|NP_415582.1| glutaredoxin 2 (Grx2) [Escherichia coli str. K-12 substr. MG1655], gi|26247204|ref|NP_753244.1| glutaredoxin 2 [Escherichia coli CFT073], gi|74311626|ref|YP_310045.1| glutaredoxin 2 [Shigella sonnei Ss046], gi|82544470|ref|YP_408417.1| g…	gi|15801181 (+12)	24 kDa			unknown	1	2	0	0	0	0		1.8965	1.4427	0	0	0	0
	TRUE	Empty	glycerophosphodiester phosphodiesterase [Escherichia coli 536], gi|110344038|gb|ABG70275.1| glycerophosphoryl diester phosphodiesterase, periplasmic precursor [Escherichia coli 536], gi|307554304|gb|ADN47079.1| glycerophosphodiester phosphodiesterase [Escherichia coli ABU 83972]	gi|110642446 (+28)	38 kDa			unknown	0	0	0	0	0	2		0	0	0	0	0	1.0522
	TRUE	Empty	glycine cleavage system protein H [Escherichia coli 536], gi|191173230|ref|ZP_03034761.1| glycine cleavage system H protein [Escherichia coli F11], gi|300995664|ref|ZP_07181192.1| glycine cleavage system H protein [Escherichia coli MS 200-1], gi|123147735|sp|Q0TDU8.1|GCSH_ECOL5 RecName: Full=Glycine cleavage system H protein, gi|110344644|gb|ABG70881.1| glycine cleavage system H protein [Escheric…	gi|110643052 (+22)	14 kDa			unknown	0	0	1	0	0	0		0	0	0.81655	0	0	0
	TRUE	Empty	H+ ATPase F1 alpha subunit [Escherichia coli]	gi|146323 (+5)	55 kDa			unknown	1	6	2	0	0	2		0.94825	5.0496	1.6331	0	0	1.0522
	TRUE	Empty	heat shock protein 90 [Escherichia coli O157:H7 EDL933], gi|25295990|pir||B85545 chaperone Hsp90, heat shock protein C 62.5 [imported] - Escherichia coli (strain O157:H7, substrain EDL933), gi|12513343|gb|AAG54822.1|AE005226_5 chaperone Hsp90, heat shock protein C 62.5 [Escherichia coli O157:H7 str. EDL933]	gi|15800202 (+11)	71 kDa			unknown	0	4	1	0	0	5		0	2.8855	0.81655	0	0	2.6305
	TRUE	Empty	histidine-binding periplasmic protein HisJ [Escherichia coli]	gi|1166636 (+9)	28 kDa			unknown	3	3	0	0	0	0		2.8448	2.1641	0	0	0	0
	TRUE	Empty	histone-like DNA-binding protein [Alteromonas macleodii ATCC 27126]	gi|239995520	9 kDa			unknown	0	2	0	0	0	0		0	1.4427	0	0	0	0
	TRUE	Empty	hypothetical protein CKO_00658 [Citrobacter koseri ATCC BAA-895], gi|157082134|gb|ABV11812.1| hypothetical protein CKO_00658 [Citrobacter koseri ATCC BAA-895]	gi|157144929 (+12)	21 kDa			unknown	0	0	0	0	1	0		0	0	0	0	3.7328	0
	TRUE	Empty	hypothetical protein CKO_03156 [Citrobacter koseri ATCC BAA-895], gi|157084567|gb|ABV14245.1| hypothetical protein CKO_03156 [Citrobacter koseri ATCC BAA-895]	gi|157147362 (+8)	10 kDa			unknown	0	0	1	0	0	0		0	0	0.81655	0	0	0
	TRUE	Empty	hypothetical protein EcE24377A_0553 [Escherichia coli E24377A], gi|157079076|gb|ABV18784.1| cupin domain protein [Escherichia coli E24377A]	gi|157157046 (+1)	29 kDa			unknown	0	2	0	1	0	0		0	1.4427	0	6.0299	0	0
	TRUE	Empty	hypothetical protein ECP_2911 [Escherichia coli 536], gi|110344658|gb|ABG70895.1| hypothetical protein YggE [Escherichia coli 536]	gi|110643066 (+11)	25 kDa			unknown	0	0	0	0	2	0		0	0	0	0	7.4656	0
	TRUE	Empty	hypothetical protein ECP_3238 [Escherichia coli 536], gi|110344983|gb|ABG71220.1| hypothetical protein YraP precursor [Escherichia coli 536]	gi|110643391 (+9)	20 kDa			unknown	0	2	0	0	0	0		0	1.4427	0	0	0	0
	TRUE	Empty	hypothetical protein Ent638_1436 [Enterobacter sp. 638], gi|166979846|sp|A4W8T6.1|Y1436_ENT38 RecName: Full=UPF0434 protein Ent638_1436, gi|145317969|gb|ABP60116.1| protein of unknown function DUF343 [Enterobacter sp. 638]	gi|146311093 (+8)	7 kDa			unknown	0	0	1	0	0	0		0	0	0.81655	0	0	0
	TRUE	Empty	hypothetical protein Ent638_2575 [Enterobacter sp. 638], gi|166987519|sp|A4WC14.1|Y2575_ENT38 RecName: Full=UPF0265 protein Ent638_2575, gi|145319097|gb|ABP61244.1| protein of unknown function DUF496 [Enterobacter sp. 638]	gi|146312221 (+18)	13 kDa			unknown	0	0	0	0	0	2		0	0	0	0	0	1.0522
	TRUE	Empty	hypothetical protein ESA_01801 [Cronobacter sakazakii ATCC BAA-894], gi|156532229|gb|ABU77055.1| hypothetical protein ESA_01801 [Cronobacter sakazakii ATCC BAA-894]	gi|156933975 (+2)	22 kDa			unknown	0	2	0	0	0	1		0	1.4427	0	0	0	0.5261
	TRUE	Empty	hypothetical protein PROPEN_04867 [Proteus penneri ATCC 35198], gi|225201739|gb|EEG84093.1| hypothetical protein PROPEN_04867 [Proteus penneri ATCC 35198]	gi|226330944 (+4)	30 kDa			unknown	2	2	0	0	0	0		1.8965	1.4427	0	0	0	0
	TRUE	Empty	hypothetical protein SARI_03569 [Salmonella enterica subsp. arizonae serovar 62:z4,z23:-- str. RSK2980], gi|189041648|sp|A9MI38.1|ZAPB_SALAR RecName: Full=Cell division protein ZapB, gi|160866761|gb|ABX23384.1| hypothetical protein SARI_03569 [Salmonella enterica subsp. arizonae serovar 62:z4,z23:--]	gi|161505414 (+9)	9 kDa			unknown	2	0	0	0	0	2		1.8965	0	0	0	0	1.0522
	TRUE	Empty	hypothetical protein Z0751 [Escherichia coli O157:H7 EDL933], gi|15829900|ref|NP_308673.1| hypothetical protein ECs0646 [Escherichia coli O157:H7 str. Sakai], gi|82775889|ref|YP_402236.1| hypothetical protein SDY_0542 [Shigella dysenteriae Sd197], gi|157154993|ref|YP_001461771.1| universal stress protein G [Escherichia coli E24377A], gi|157160104|ref|YP_001457422.1| universal stress protein G [Es…	gi|15800322 (+5)	16 kDa			unknown	2	3	1	0	0	1		1.8965	2.1641	0.81655	0	0	0.5261
	TRUE	Empty	hypothetical protein Z2156 [Escherichia coli O157:H7 EDL933], gi|15831404|ref|NP_310177.1| hypothetical protein ECs2150 [Escherichia coli O157:H7 str. Sakai], gi|16129500|ref|NP_416059.1| selenoprotein, function unknown [Escherichia coli str. K-12 substr. MG1655], gi|24112926|ref|NP_707436.1| hypothetical protein SF1554 [Shigella flexneri 2a str. 301], gi|26247822|ref|NP_753862.1| hypothetical pr…	gi|15801592	7 kDa			unknown	0	0	0	0	0	2		0	0	0	0	0	1.5783
	TRUE	Empty	hypothetical protein Z2555 [Escherichia coli O157:H7 EDL933], gi|15831083|ref|NP_309856.1| hypothetical protein ECs1829 [Escherichia coli O157:H7 str. Sakai], gi|168751145|ref|ZP_02776167.1| conserved hypothetical protein [Escherichia coli O157:H7 str. EC4113], gi|168758342|ref|ZP_02783349.1| conserved hypothetical protein [Escherichia coli O157:H7 str. EC4401], gi|168763596|ref|ZP_02788603.1| co…	gi|15801921 (+4)	19 kDa			unknown	2	0	0	0	0	0		1.8965	0	0	0	0	0
	TRUE	Empty	hypothetical protein Z2676 [Escherichia coli O157:H7 EDL933], gi|15831617|ref|NP_310390.1| hypothetical protein ECs2363 [Escherichia coli O157:H7 str. Sakai], gi|16129612|ref|NP_416171.1| glutaredoxin-4 [Escherichia coli str. K-12 substr. MG1655], gi|24113044|ref|NP_707554.1| hypothetical protein SF1682 [Shigella flexneri 2a str. 301], gi|26247903|ref|NP_753943.1| hypothetical protein c2048 [Esch…	gi|15802068 (+4)	13 kDa			unknown	2	0	1	0	0	1		1.8965	0	0.81655	0	0	0.5261
	TRUE	Empty	hypothetical protein Z3526 [Escherichia coli O157:H7 EDL933], gi|15832408|ref|NP_311181.1| hypothetical protein ECs3154 [Escherichia coli O157:H7 str. Sakai], gi|16130201|ref|NP_416769.1| conserved protein [Escherichia coli str. K-12 substr. MG1655], gi|26248656|ref|NP_754696.1| hypothetical protein c2810 [Escherichia coli CFT073], gi|74312788|ref|YP_311207.1| hypothetical protein SSON_2327 [Shig…	gi|15802817 (+5)	11 kDa			unknown	0	0	1	0	0	0		0	0	0.81655	0	0	0
	TRUE	Empty	hypothetical protein Z5854 [Escherichia coli O157:H7 EDL933], gi|12519251|gb|AAG59441.1|AE005657_1 orf, hypothetical protein [Escherichia coli O157:H7 str. EDL933]	gi|15804834	15 kDa			unknown	0	0	2	0	0	3		0	0	1.6331	0	0	1.5783
	TRUE	Empty	inosine 5'-monophosphate dehydrogenase [Shigella flexneri 5 str. 8401], gi|110615987|gb|ABF04654.1| IMP dehydrogenase [Shigella flexneri 5 str. 8401], gi|281601910|gb|ADA74894.1| Inosine-5'-monophosphate dehydrogenase [Shigella flexneri 2002017]	gi|110806439 (+13)	52 kDa			unknown	0	0	1	0	0	1		0	0	1.6331	0	0	0.5261
	TRUE	Empty	isocitrate lyase [Escherichia coli O157:H7 EDL933], gi|12518945|gb|AAG59207.1|AE005633_4 isocitrate lyase [Escherichia coli O157:H7 str. EDL933]	gi|15804601 (+13)	48 kDa			unknown	12	10	0	0	0	0		11.379	7.2137	0	0	0	0
	TRUE	Empty	isoleucyl-tRNA synthetase [Shigella flexneri 5 str. 8401], gi|110613641|gb|ABF02308.1| isoleucine tRNA synthetase [Shigella flexneri 5 str. 8401]	gi|110804093 (+39)	103 kDa			unknown	0	0	0	0	0	3		0	0	0	0	0	1.5783
	TRUE	Empty	isoprenoid biosynthesis protein with amidotransferase-like domain [Escherichia coli E24377A], gi|187732472|ref|YP_001881877.1| isoprenoid biosynthesis protein with amidotransferase-like domain [Shigella boydii CDC 3083-94], gi|193065350|ref|ZP_03046421.1| enhancing lycopene biosynthesis protein 2 [Escherichia coli E22], gi|194429106|ref|ZP_03061636.1| enhancing lycopene biosynthesis protein 2 [Es…	gi|157159096 (+22)	23 kDa			unknown	0	0	1	0	0	0		0	0	0.81655	0	0	0
	TRUE	Empty	keto-hydroxyglutarate-aldolase/keto-deoxy-phosphogluconate aldolase [Escherichia coli EC4100B]	gi|320198030	22 kDa			unknown	0	0	0	0	0	2		0	0	0	0	0	1.0522
	TRUE	Empty	L-asparaginase II [Escherichia coli E24377A], gi|157079331|gb|ABV19039.1| L-asparaginase 2 [Escherichia coli E24377A]	gi|157157301 (+14)	37 kDa			unknown	0	0	2	0	4	2		0	0	1.6331	0	14.931	1.0522
	TRUE	Empty	leucine binding protein [Escherichia coli], gi|146631|gb|AAA83881.1| LIV-BP precursor [Escherichia coli str. K-12 substr. W3110]	gi|146629 (+29)	39 kDa			unknown	3	4	0	0	0	0		2.8448	2.8855	0	0	0	0
	TRUE	Empty	lysine decarboxylase [Salmonella enterica subsp. enterica serovar Typhimurium]	gi|1046369 (+44)	81 kDa			unknown	0	0	1	0	0	0		0	0	0.81655	0	0	0
	TRUE	Empty	lysyl-tRNA synthetase [Escherichia coli 536], gi|191173390|ref|ZP_03034919.1| lysyl-tRNA synthetase LysU [Escherichia coli F11], gi|218692425|ref|YP_002400637.1| lysyl-tRNA synthetase [Escherichia coli ED1a], gi|300995361|ref|ZP_07181057.1| lysyl-tRNA synthetase [Escherichia coli MS 200-1], gi|306815736|ref|ZP_07449885.1| lysyl-tRNA synthetase [Escherichia coli NC101], gi|307558209|ref|ZP_0762197…	gi|110644488 (+17)	58 kDa			unknown	0	0	2	0	0	3		0	0	1.6331	0	0	2.1044
	TRUE	Empty	malate dehydrogenase [Escherichia coli O157:H7 EDL933], gi|15833363|ref|NP_312136.1| malate dehydrogenase [Escherichia coli O157:H7 str. Sakai], gi|16131126|ref|NP_417703.1| malate dehydrogenase, NAD(P)-binding [Escherichia coli str. K-12 substr. MG1655], gi|74313767|ref|YP_312186.1| malate dehydrogenase [Shigella sonnei Ss046], gi|82545535|ref|YP_409482.1| malate dehydrogenase [Shigella boydii S…	gi|15803770 (+3)	32 kDa			unknown	9	13	3	0	0	2		9.4825	9.3778	2.4497	0	0	1.0522
	TRUE	Empty	malate synthase [Escherichia coli E24377A], gi|191167451|ref|ZP_03029265.1| malate synthase A [Escherichia coli B7A], gi|256019590|ref|ZP_05433455.1| malate synthase [Shigella sp. D9], gi|260858119|ref|YP_003232010.1| malate synthase A [Escherichia coli O26:H11 str. 11368], gi|260870720|ref|YP_003237122.1| malate synthase A [Escherichia coli O111:H- str. 11128], gi|300823542|ref|ZP_07103670.1| ma…	gi|157155521 (+13)	60 kDa			unknown	2	0	0	0	0	0		1.8965	0	0	0	0	0
	TRUE	Empty	malic enzyme [Escherichia coli 536], gi|110344227|gb|ABG70464.1| NADP-dependent malic enzyme [Escherichia coli 536]	gi|110642635 (+29)	82 kDa			unknown	0	3	0	0	0	0		0	2.1641	0	0	0	0
	TRUE	Empty	maltoporin [Escherichia coli 536], gi|191171948|ref|ZP_03033493.1| maltose-inducible porin [Escherichia coli F11], gi|300980494|ref|ZP_07175041.1| LamB porin [Escherichia coli MS 200-1], gi|122957795|sp|Q0TA25.1|LAMB_ECOL5 RecName: Full=Maltoporin; AltName: Full=Maltose-inducible porin; Flags: Precursor, gi|110345967|gb|ABG72204.1| maltoporin precursor [Escherichia coli 536], gi|190907713|gb|EDV6…	gi|110644375 (+33)	50 kDa			unknown	0	0	0	1	1	0		0	0	0	6.0299	3.7328	0
	TRUE	Empty	molecular chaperone DnaK [Escherichia coli HS], gi|309797778|ref|ZP_07692162.1| chaperone protein DnaK [Escherichia coli MS 145-7], gi|167016958|sp|A7ZVV7.1|DNAK_ECOHS RecName: Full=Chaperone protein dnaK; AltName: Full=HSP70; AltName: Full=Heat shock 70 kDa protein; AltName: Full=Heat shock protein 70, gi|157065161|gb|ABV04416.1| chaperone protein DnaK [Escherichia coli HS], gi|308118607|gb|EFO5…	gi|157159481 (+7)	69 kDa	TRUE		unknown	6	7	5	7	4	10		6.6378	5.0496	4.0828	42.209	14.931	5.7871
	TRUE	Empty	molybdopterin biosynthesis, protein B [Escherichia coli O157:H7 EDL933], gi|15830114|ref|NP_308887.1| molybdenum cofactor biosynthesis protein B [Escherichia coli O157:H7 str. Sakai], gi|16128750|ref|NP_415303.1| molybdopterin biosynthesis protein B [Escherichia coli str. K-12 substr. MG1655], gi|74311326|ref|YP_309745.1| molybdopterin biosynthesis, protein B [Shigella sonnei Ss046], gi|82543229|…	gi|15800533 (+11)	19 kDa			unknown	0	0	0	0	1	0		0	0	0	0	3.7328	0
	TRUE	Empty	NAD dependent epimerase/dehydratase family protein [Escherichia coli E24377A], gi|187732624|ref|YP_001879861.1| NAD dependent epimerase/dehydratase family protein [Shigella boydii CDC 3083-94], gi|209919480|ref|YP_002293564.1| hypothetical protein ECSE_2289 [Escherichia coli SE11], gi|218695641|ref|YP_002403308.1| putative epimerase, with NAD(P)-binding Rossmann-fold domain [Escherichia coli 5598…	gi|157155443 (+21)	30 kDa			unknown	1	0	0	0	0	1		0.94825	0	0	0	0	0.5261
	TRUE	Empty	naphthoate synthase [Escherichia coli O157:H7 str. Sakai], gi|74312784|ref|YP_311203.1| naphthoate synthase [Shigella sonnei Ss046], gi|82544744|ref|YP_408691.1| naphthoate synthase [Shigella boydii Sb227], gi|168755017|ref|ZP_02780024.1| naphthoate synthase [Escherichia coli O157:H7 str. EC4401], gi|168761296|ref|ZP_02786303.1| naphthoate synthase [Escherichia coli O157:H7 str. EC4501], gi|16876…	gi|15832404 (+15)	32 kDa			unknown	0	0	0	0	0	2		0	0	0	0	0	1.0522
	TRUE	Empty	nucleotide-binding protein [Escherichia coli APEC O1], gi|227884565|ref|ZP_04002370.1| nucleotide-binding protein [Escherichia coli 83972], gi|300818249|ref|ZP_07098460.1| N-(5'phosphoribosyl)anthranilate isomerase family protein [Escherichia coli MS 107-1], gi|300820335|ref|ZP_07100487.1| N-(5'phosphoribosyl)anthranilate isomerase family protein [Escherichia coli MS 119-7], gi|300900494|ref|ZP_0…	gi|117622686 (+7)	19 kDa			unknown	0	2	1	0	0	3		0	1.4427	0.81655	0	0	1.5783
	TRUE	Empty	oligopeptidase A [Escherichia coli 536], gi|191170538|ref|ZP_03032091.1| oligopeptidase A [Escherichia coli F11], gi|300987436|ref|ZP_07178204.1| peptidase family M3 [Escherichia coli MS 200-1], gi|110345327|gb|ABG71564.1| oligopeptidase A [Escherichia coli 536], gi|190909346|gb|EDV68932.1| oligopeptidase A [Escherichia coli F11], gi|300306128|gb|EFJ60648.1| peptidase family M3 [Escherichia coli …	gi|110643735 (+32)	77 kDa			unknown	0	2	0	0	0	0		0	1.4427	0	0	0	0
	TRUE	Empty	osmotically inducible protein [Escherichia coli O157:H7 EDL933], gi|15831340|ref|NP_310113.1| osmotically inducible protein [Escherichia coli O157:H7 str. Sakai], gi|168748912|ref|ZP_02773934.1| peroxiredoxin OsmC [Escherichia coli O157:H7 str. EC4113], gi|168756131|ref|ZP_02781138.1| peroxiredoxin OsmC [Escherichia coli O157:H7 str. EC4401], gi|168761421|ref|ZP_02786428.1| peroxiredoxin OsmC [Es…	gi|15801655 (+11)	15 kDa			unknown	2	0	0	0	0	0		1.8965	0	0	0	0	0
	TRUE	Empty	outer membrane channel protein [Escherichia coli 536], gi|170682545|ref|YP_001745309.1| outer membrane protein TolC [Escherichia coli SMS-3-5], gi|215488368|ref|YP_002330799.1| outer membrane channel protein [Escherichia coli O127:H6 str. E2348/69], gi|218560120|ref|YP_002393033.1| outer membrane channel protein [Escherichia coli S88], gi|218706662|ref|YP_002414181.1| outer membrane channel prote…	gi|110643281 (+39)	54 kDa			unknown	0	0	0	0	2	0		0	0	0	0	7.4656	0
	TRUE	Empty	outer membrane porin protein C [Escherichia coli O157:H7 EDL933], gi|15832358|ref|NP_311131.1| outer membrane porin protein C [Escherichia coli O157:H7 str. Sakai], gi|168749623|ref|ZP_02774645.1| outer membrane protein C [Escherichia coli O157:H7 str. EC4113], gi|168767840|ref|ZP_02792847.1| outer membrane protein C [Escherichia coli O157:H7 str. EC4486], gi|168773062|ref|ZP_02798069.1| outer me…	gi|15802768 (+9)	41 kDa			unknown	0	0	0	1	5	0		0	0	0	6.0299	22.397	0
	TRUE	Empty	outer membrane protein II [Escherichia fergusonii]	gi|146983 (+22)	26 kDa			unknown	0	3	2	2	3	2		0	2.1641	1.6331	12.06	11.198	1.0522
	TRUE	Empty	outer membrane protein induced after carbon starvation [Shigella flexneri 5 str. 8401], gi|300815282|ref|ZP_07095507.1| outer membrane lipoprotein, Slp family [Escherichia coli MS 107-1], gi|300822102|ref|ZP_07102245.1| outer membrane lipoprotein, Slp family [Escherichia coli MS 119-7], gi|300926781|ref|ZP_07142552.1| outer membrane lipoprotein, Slp family [Escherichia coli MS 182-1], gi|11061689…	gi|110807343 (+19)	27 kDa			unknown	0	0	0	0	1	0		0	0	0	0	3.7328	0
	TRUE	Empty	peptidyl-prolyl cis-trans isomerase [Escherichia coli APEC O1], gi|237703884|ref|ZP_04534365.1| peptidyl-prolyl cis-trans isomerase [Escherichia sp. 3_2_53FAA], gi|91075339|gb|ABE10220.1| FKBP-type 22KD peptidyl-prolyl cis-trans isomerase (a rotamase) [Escherichia coli UTI89], gi|115515683|gb|ABJ03758.1| FKBP-type 22KD peptidyl-prolyl cis-trans isomerase (a rotamase) [Escherichia coli APEC O1], g…	gi|117626559 (+59)	28 kDa			unknown	0	0	1	0	0	0		0	0	0.81655	0	0	0
	TRUE	Empty	peptidyl-prolyl cis-trans isomerase SurA [Klebsiella pneumoniae subsp. pneumoniae MGH 78578], gi|238893026|ref|YP_002917760.1| peptidyl-prolyl cis-trans isomerase SurA [Klebsiella pneumoniae NTUH-K2044], gi|150953480|gb|ABR75510.1| peptidyl-prolyl cis-trans isomerase (PPIase) [Klebsiella pneumoniae subsp. pneumoniae MGH 78578], gi|238545342|dbj|BAH61693.1| peptidyl-prolyl cis-trans isomerase [Kle…	gi|152968631 (+42)	47 kDa			unknown	0	0	1	0	0	0		0	0	0.81655	0	0	0
	TRUE	Empty	periplasmic protein [Escherichia coli O157:H7 EDL933], gi|12519399|gb|AAG59556.1|AE005668_11 hyperosmotically inducible periplasmic protein [Escherichia coli O157:H7 str. EDL933]	gi|15804947 (+1)	21 kDa			unknown	3	3	0	0	0	0		2.8448	2.1641	0	0	0	0
	TRUE	Empty	peroxidase/catalase HPI [Escherichia coli 536], gi|117626212|ref|YP_859535.1| catalase/hydroperoxidase HPI(I) [Escherichia coli APEC O1], gi|170682728|ref|YP_001746335.1| catalase/peroxidase HPI [Escherichia coli SMS-3-5], gi|191172710|ref|ZP_03034248.1| catalase/peroxidase HPI [Escherichia coli F11], gi|218561014|ref|YP_002393927.1| catalase/hydroperoxidase HPI(I) [Escherichia coli S88], gi|2186…	gi|110644283 (+38)	80 kDa			unknown	0	0	1	0	0	0		0	0	0.81655	0	0	0
	TRUE	Empty	phosphate acetyltransferase [Escherichia coli 536], gi|191170103|ref|ZP_03031657.1| phosphate acetyltransferase [Escherichia coli F11], gi|110344093|gb|ABG70330.1| phosphate acetyltransferase [Escherichia coli 536], gi|190909619|gb|EDV69204.1| phosphate acetyltransferase [Escherichia coli F11]	gi|110642501 (+24)	77 kDa			unknown	0	0	2	0	0	2		0	0	1.6331	0	0	1.0522
	TRUE	Empty	phosphoenolpyruvate carboxykinase [Salmonella enterica subsp. arizonae serovar 62:z4,z23:-- str. RSK2980], gi|189037338|sp|A9MMC5.1|PCKA_SALAR RecName: Full=Phosphoenolpyruvate carboxykinase [ATP]; Short=PEP carboxykinase; Short=PEPCK; AltName: Full=Phosphoenolpyruvate carboxylase, gi|160867281|gb|ABX23904.1| hypothetical protein SARI_04115 [Salmonella enterica subsp. arizonae serovar 62:z4,z23:-…	gi|161505934 (+7)	60 kDa			unknown	3	3	1	0	0	2		2.8448	2.1641	0.81655	0	0	1.0522
	TRUE	Empty	phosphoenolpyruvate synthase [Escherichia coli 536], gi|191171722|ref|ZP_03033269.1| phosphoenolpyruvate synthase [Escherichia coli F11], gi|227885877|ref|ZP_04003682.1| phosphoenolpyruvate synthase [Escherichia coli 83972], gi|300987747|ref|ZP_07178325.1| phosphoenolpyruvate synthase [Escherichia coli MS 200-1], gi|300994838|ref|ZP_07180951.1| phosphoenolpyruvate synthase [Escherichia coli MS 45…	gi|110641823 (+41)	87 kDa			unknown	0	0	0	0	0	1		0	0	0	0	0	0.5261
	TRUE	Empty	phosphoenolpyruvate-protein phosphotransferase [Escherichia coli O157:H7 EDL933], gi|15832542|ref|NP_311315.1| phosphoenolpyruvate-protein phosphotransferase [Escherichia coli O157:H7 str. Sakai], gi|24113761|ref|NP_708271.1| phosphoenolpyruvate-protein phosphotransferase [Shigella flexneri 2a str. 301], gi|30063810|ref|NP_837981.1| phosphoenolpyruvate-protein phosphotransferase [Shigella flexner…	gi|15802949 (+16)	64 kDa			unknown	0	0	1	0	0	4		0	0	0.81655	0	0	2.1044
	TRUE	Empty	phosphoglycerate kinase [Escherichia coli O157:H7 EDL933], gi|15833051|ref|NP_311824.1| phosphoglycerate kinase [Escherichia coli O157:H7 str. Sakai], gi|168747591|ref|ZP_02772613.1| phosphoglycerate kinase [Escherichia coli O157:H7 str. EC4113], gi|168753868|ref|ZP_02778875.1| phosphoglycerate kinase [Escherichia coli O157:H7 str. EC4401], gi|168760058|ref|ZP_02785065.1| phosphoglycerate kinase …	gi|15803460 (+3)	41 kDa	TRUE		unknown	5	7	8	0	0	13		4.7413	5.0496	8.1655	0	0	7.8915
	TRUE	Empty	phosphoheptose isomerase [Shigella flexneri 5 str. 8401], gi|110613913|gb|ABF02580.1| phosphoheptose isomerase [Shigella flexneri 5 str. 8401]	gi|110804365 (+23)	27 kDa			unknown	0	0	1	0	0	0		0	0	0.81655	0	0	0
	TRUE	Empty	phosphopentomutase [Escherichia coli O157:H7 EDL933], gi|15834596|ref|NP_313369.1| phosphopentomutase [Escherichia coli O157:H7 str. Sakai], gi|16132200|ref|NP_418800.1| phosphopentomutase [Escherichia coli str. K-12 substr. MG1655], gi|24115613|ref|NP_710123.1| phosphopentomutase [Shigella flexneri 2a str. 301], gi|26251273|ref|NP_757313.1| phosphopentomutase [Escherichia coli CFT073], gi|300656…	gi|15804955 (+6)	44 kDa			unknown	0	0	3	0	0	4		0	0	2.4497	0	0	2.1044
	TRUE	Empty	phosphopyruvate hydratase [Escherichia coli O157:H7 str. Sakai], gi|16130686|ref|NP_417259.1| enolase [Escherichia coli str. K-12 substr. MG1655], gi|24114065|ref|NP_708575.1| phosphopyruvate hydratase [Shigella flexneri 2a str. 301], gi|26249182|ref|NP_755222.1| phosphopyruvate hydratase [Escherichia coli CFT073], gi|30064126|ref|NP_838297.1| phosphopyruvate hydratase [Shigella flexneri 2a str. …	gi|15832893 (+5)	46 kDa			unknown	3	1	7	0	1	14		2.8448	0.72137	5.7159	0	3.7328	8.4176
	TRUE	Empty	phosphoserine aminotransferase [Escherichia coli O157:H7 EDL933], gi|15830244|ref|NP_309017.1| phosphoserine aminotransferase [Escherichia coli O157:H7 str. Sakai], gi|168756999|ref|ZP_02782006.1| phosphoserine aminotransferase [Escherichia coli O157:H7 str. EC4401], gi|168762958|ref|ZP_02787965.1| phosphoserine aminotransferase [Escherichia coli O157:H7 str. EC4501], gi|168769901|ref|ZP_02794908…	gi|15800768	40 kDa			unknown	0	1	0	0	0	0		0	0.72137	0	0	0	0
	TRUE	Empty	preprotein translocase subunit SecB [Cronobacter sakazakii ATCC BAA-894], gi|156534473|gb|ABU79299.1| hypothetical protein ESA_04118 [Cronobacter sakazakii ATCC BAA-894]	gi|156936219 (+16)	19 kDa			unknown	0	0	1	0	0	0		0	0	0.81655	0	0	0
	TRUE	Empty	protein disaggregation chaperone [Shigella flexneri 2a str. 301], gi|56383701|gb|AAN44151.2| heat shock protein [Shigella flexneri 2a str. 301]	gi|56480150 (+15)	96 kDa	TRUE		unknown	3	10	3	0	0	8		2.8448	8.6564	2.4497	0	0	4.2088
	TRUE	Empty	protein YciF [Escherichia coli 536], gi|300971781|ref|ZP_07171615.1| putative protein YciF [Escherichia coli MS 200-1], gi|110343080|gb|ABG69317.1| protein YciF [Escherichia coli 536], gi|300309287|gb|EFJ63807.1| putative protein YciF [Escherichia coli MS 200-1], gi|324011259|gb|EGB80478.1| putative protein YciF [Escherichia coli MS 60-1]	gi|110641488 (+15)	19 kDa			unknown	0	1	1	0	0	0		0	0.72137	0.81655	0	0	0
	TRUE	Empty	PTS system phosphohistidinoprotein-hexose phosphotransferase subunit Hpr [Klebsiella pneumoniae subsp. pneumoniae MGH 78578], gi|206577514|ref|YP_002237236.1| phosphocarrier protein HPr [Klebsiella pneumoniae 342], gi|237732412|ref|ZP_04562893.1| phosphocarrier protein HPr [Citrobacter sp. 30_2], gi|238895887|ref|YP_002920623.1| PTS system phosphohistidinoprotein-hexose phosphotransferase subunit…	gi|152971293 (+4)	9 kDa			unknown	1	1	0	0	0	1		1.8965	0.72137	0	0	0	0.5261
	TRUE	Empty	PTS system, mannose-specific IIAB component [Escherichia coli 536], gi|191171682|ref|ZP_03033229.1| PTS system, mannose-specific IIAB component [Escherichia coli F11], gi|300981928|ref|ZP_07175798.1| PTS system mannose-specific EIIAB component [Escherichia coli MS 200-1], gi|306814936|ref|ZP_07449092.1| fused mannose-specific PTS enzymes: IIA component ; IIB component [Escherichia coli NC101], gi…	gi|110641934 (+9)	35 kDa			unknown	0	0	0	0	1	2		0	0	0	0	3.7328	1.0522
	TRUE	Empty	purine nucleoside phosphoramidase [Escherichia coli 536], gi|191173112|ref|ZP_03034645.1| purine nucleoside phosphoramidase [Escherichia coli F11], gi|110342871|gb|ABG69108.1| HIT-like protein YcfF [Escherichia coli 536], gi|190906657|gb|EDV66263.1| purine nucleoside phosphoramidase [Escherichia coli F11], gi|222032856|emb|CAP75595.1| HIT-like protein ycfF [Escherichia coli LF82], gi|312945665|gb…	gi|110641279 (+10)	13 kDa			unknown	0	0	1	0	0	0		0	0	0.81655	0	0	0
	TRUE	Empty	purine nucleoside phosphorylase [Escherichia coli O157:H7 EDL933], gi|15834597|ref|NP_313370.1| purine nucleoside phosphorylase [Escherichia coli O157:H7 str. Sakai], gi|16132201|ref|NP_418801.1| purine-nucleoside phosphorylase [Escherichia coli str. K-12 substr. MG1655], gi|74314819|ref|YP_313238.1| purine nucleoside phosphorylase [Shigella sonnei Ss046], gi|82546734|ref|YP_410681.1| purine nucl…	gi|15804956 (+9)	26 kDa			unknown	0	0	2	0	0	2		0	0	1.6331	0	0	1.0522
	TRUE	Empty	putative ABC transporter substrate-binding protein [Parvibaculum lavamentivorans DS-1], gi|154155644|gb|ABS62861.1| putative ABC transporter, substrate-binding protein [Parvibaculum lavamentivorans DS-1]	gi|154251694	38 kDa			unknown	0	0	1	0	0	0		0	0	0.81655	0	0	0
	TRUE	Empty	putative outer membrane protein [Escherichia coli O157:H7 EDL933], gi|15831604|ref|NP_310377.1| outer membrane protein [Escherichia coli O157:H7 str. Sakai], gi|24113033|ref|NP_707543.1| putative outer membrane protein [Shigella flexneri 2a str. 301], gi|30063158|ref|NP_837329.1| putative outer membrane protein [Shigella flexneri 2a str. 2457T], gi|49176129|ref|YP_025304.1| outer membrane lipopro…	gi|15802055 (+9)	16 kDa			unknown	0	2	1	0	0	0		0	1.4427	0.81655	0	0	0
	TRUE	Empty	putative sulfatase YdeN precursor [Escherichia coli 536], gi|117623727|ref|YP_852640.1| putative sulfatase [Escherichia coli APEC O1], gi|218558413|ref|YP_002391326.1| sulfatase [Escherichia coli S88], gi|227886111|ref|ZP_04003916.1| sulfatase YdeN precursor [Escherichia coli 83972], gi|300972429|ref|ZP_07171936.1| arylsulfatase [Escherichia coli MS 200-1], gi|300989698|ref|ZP_07178971.1| arylsul…	gi|110641672 (+34)	63 kDa			unknown	0	0	0	0	1	0		0	0	0	0	3.7328	0
	TRUE	Empty	putative thiosulfate sulfurtransferase [Escherichia coli O157:H7 str. EDL933], gi|13362857|dbj|BAB36810.1| putative thiosulfate sulfurtransferase [Escherichia coli O157:H7 str. Sakai], gi|209763318|gb|ACI79971.1| putative thiosulfate sulfurtransferase [Escherichia coli], gi|209763320|gb|ACI79972.1| putative thiosulfate sulfurtransferase [Escherichia coli], gi|209763322|gb|ACI79973.1| putative thi…	gi|12516922 (+34)	37 kDa			unknown	0	1	0	0	0	0		0	0.72137	0	0	0	0
	TRUE	Empty	pyruvate dehydrogenase subunit E1 [Shigella flexneri 5 str. 8401], gi|110613723|gb|ABF02390.1| pyruvate dehydrogenase (decarboxylase component) [Shigella flexneri 5 str. 8401]	gi|110804175 (+23)	100 kDa			unknown	0	0	2	0	0	2		0	0	1.6331	0	0	1.0522
	TRUE	Empty	pyruvate kinase [Shigella flexneri 5 str. 8401], gi|110615201|gb|ABF03868.1| pyruvate kinase [Shigella flexneri 5 str. 8401], gi|281601113|gb|ADA74097.1| Pyruvate kinase I [Shigella flexneri 2002017]	gi|110805653 (+13)	59 kDa			unknown	0	0	1	0	1	3		0	0	0.81655	0	3.7328	1.5783
	TRUE	Empty	RecName: Full=Tellurium resistance protein TerD, gi|1129119|gb|AAA98292.1| putative [Plasmid pMJ606], gi|742320|prf||2009362B tellurite resistance protein:ISOTYPE=D	gi|135596 (+4)	20 kDa			unknown	0	3	3	0	1	3		0	2.1641	2.4497	0	3.7328	1.5783
	TRUE	Empty	ribose-phosphate pyrophosphokinase [Shigella flexneri 5 str. 8401], gi|110614760|gb|ABF03427.1| phosphoribosylpyrophosphate synthetase [Shigella flexneri 5 str. 8401], gi|281600631|gb|ADA73615.1| Ribose-phosphate pyrophosphokinase [Shigella flexneri 2002017]	gi|110805212 (+22)	37 kDa			unknown	0	0	1	0	0	0		0	0	0.81655	0	0	0
	TRUE	Empty	ribosome recycling factor [Escherichia coli APEC O1], gi|309787154|ref|ZP_07681766.1| ribosome recycling factor [Shigella dysenteriae 1617], gi|115511581|gb|ABI99655.1| ribosome releasing factor [Escherichia coli APEC O1], gi|308924732|gb|EFP70227.1| ribosome recycling factor [Shigella dysenteriae 1617]	gi|117622457 (+3)	19 kDa			unknown	0	2	0	0	0	2		0	1.4427	0	0	0	1.5783
	TRUE	Empty	serine endoprotease [Escherichia coli 536], gi|170680398|ref|YP_001742290.1| protease Do [Escherichia coli SMS-3-5], gi|191172813|ref|ZP_03034350.1| protease Do [Escherichia coli F11], gi|218698582|ref|YP_002406211.1| serine endoprotease [Escherichia coli IAI39], gi|300938568|ref|ZP_07153302.1| protease Do [Escherichia coli MS 21-1], gi|300984841|ref|ZP_07177130.1| protease Do [Escherichia coli M…	gi|110640382 (+37)	49 kDa			unknown	0	0	1	0	0	0		0	0	0.81655	0	0	0
	TRUE	Empty	serine hydroxymethyltransferase [Escherichia coli O157:H7 EDL933], gi|15832671|ref|NP_311444.1| serine hydroxymethyltransferase [Escherichia coli O157:H7 str. Sakai], gi|168748384|ref|ZP_02773406.1| serine hydroxymethyltransferase [Escherichia coli O157:H7 str. EC4113], gi|168757792|ref|ZP_02782799.1| serine hydroxymethyltransferase [Escherichia coli O157:H7 str. EC4401], gi|168761167|ref|ZP_0278…	gi|15803076 (+14)	45 kDa	TRUE		unknown	1	3	0	0	0	0		0.94825	2.1641	0	0	0	0
	TRUE	Empty	seryl-tRNA synthetase [Escherichia coli O157:H7 EDL933], gi|12514055|gb|AAG55380.1|AE005278_6 serine tRNA synthetase; also charges selenocystein tRNA with serine [Escherichia coli O157:H7 str. EDL933]	gi|15800756 (+8)	48 kDa			unknown	0	0	0	0	0	2		0	0	0	0	0	1.0522
	TRUE	Empty	single-strand binding protein [Pseudoalteromonas atlantica T6c], gi|109698760|gb|ABG38680.1| single-strand binding protein [Pseudoalteromonas atlantica T6c]	gi|109896479 (+97)	22 kDa			unknown	0	0	1	0	0	0		0	0	0.81655	0	0	0
	TRUE	Empty	stringent starvation protein A [Klebsiella pneumoniae subsp. pneumoniae MGH 78578], gi|206580926|ref|YP_002236370.1| stringent starvation protein A [Klebsiella pneumoniae 342], gi|238896725|ref|YP_002921470.1| stringent starvation protein A [Klebsiella pneumoniae NTUH-K2044], gi|262042781|ref|ZP_06015934.1| stringent starvation protein A [Klebsiella pneumoniae subsp. rhinoscleromatis ATCC 13884],…	gi|152972142 (+16)	24 kDa			unknown	1	0	1	0	0	2		0.94825	0	0.81655	0	0	1.0522
	TRUE	Empty	succinate dehydrogenase flavoprotein subunit [Klebsiella pneumoniae subsp. pneumoniae MGH 78578], gi|238893761|ref|YP_002918495.1| succinate dehydrogenase flavoprotein subunit [Klebsiella pneumoniae NTUH-K2044], gi|150954143|gb|ABR76173.1| succinate dehydrogenase catalytic subunit [Klebsiella pneumoniae subsp. pneumoniae MGH 78578], gi|238546077|dbj|BAH62428.1| succinate dehydrogenase flavoprotei…	gi|152969294 (+34)	64 kDa			unknown	0	4	0	0	0	0		0	2.8855	0	0	0	0
	TRUE	Empty	succinyl-CoA synthetase subunit beta [Shigella flexneri 5 str. 8401], gi|123048359|sp|Q0T6W6.1|SUCC_SHIF8 RecName: Full=Succinyl-CoA ligase [ADP-forming] subunit beta; AltName: Full=Succinyl-CoA synthetase subunit beta; Short=SCS-beta, gi|110614193|gb|ABF02860.1| succinyl-CoA synthetase, beta subunit [Shigella flexneri 5 str. 8401]	gi|110804645 (+11)	41 kDa	TRUE		unknown	4	3	0	0	0	0		3.793	2.1641	0	0	0	0
	TRUE	Empty	TerZ [Escherichia coli APEC O1], gi|237728589|ref|ZP_04559070.1| TerZ protein [Citrobacter sp. 30_2], gi|295698046|ref|YP_003602703.1| tellurium resistance protein TerZ [Enterobacter cloacae subsp. cloacae ATCC 13047], gi|99867106|gb|ABF67751.1| TerZ [Escherichia coli APEC O1], gi|116743419|emb|CAL64073.1| TerZ protein [Escherichia coli], gi|226910067|gb|EEH95985.1| TerZ protein [Citrobacter sp. …	gi|157412081 (+3)	21 kDa			unknown	2	0	1	0	0	1		1.8965	0	0.81655	0	0	0.5261
	TRUE	Empty	thiol peroxidase [Escherichia coli O157:H7 EDL933], gi|15831157|ref|NP_309930.1| thiol peroxidase [Escherichia coli O157:H7 str. Sakai], gi|16129285|ref|NP_415840.1| lipid hydroperoxide peroxidase [Escherichia coli str. K-12 substr. MG1655], gi|24112719|ref|NP_707229.1| thiol peroxidase [Shigella flexneri 2a str. 301], gi|26247660|ref|NP_753700.1| thiol peroxidase [Escherichia coli CFT073], gi|30…	gi|15801846 (+4)	18 kDa			unknown	5	4	3	0	0	0		4.7413	4.3282	2.4497	0	0	0
	TRUE	Empty	thiosulfate transporter subunit [Escherichia coli 536], gi|191172954|ref|ZP_03034489.1| sulfate/thiosulfate ABC transporter, periplasmic sulfate/thiosulfate-binding protein [Escherichia coli F11], gi|300997830|ref|ZP_07181856.1| putative sulfate-binding protein [Escherichia coli MS 200-1], gi|307144805|ref|ZP_07503237.1| thiosulfate transporter subunit [Escherichia coli M605], gi|110344200|gb|ABG…	gi|110642608 (+68)	38 kDa			unknown	0	2	0	0	0	0		0	1.4427	0	0	0	0
	TRUE	Empty	thymidine phosphorylase [Escherichia coli 536], gi|300983964|ref|ZP_07176815.1| thymidine phosphorylase [Escherichia coli MS 200-1], gi|110346411|gb|ABG72648.1| thymidine phosphorylase [Escherichia coli 536], gi|300306798|gb|EFJ61318.1| thymidine phosphorylase [Escherichia coli MS 200-1], gi|324012390|gb|EGB81609.1| thymidine phosphorylase [Escherichia coli MS 60-1]	gi|110644819 (+36)	49 kDa			unknown	0	0	1	0	0	0		0	0	0.81655	0	0	0
	TRUE	Empty	transaldolase [Enterobacter cloacae SCF1], gi|308750199|gb|ADO49951.1| transaldolase [Enterobacter cloacae SCF1]	gi|311281004	35 kDa	TRUE		unknown	0	0	0	0	0	2		0	0	0	0	0	1.5783
	TRUE	Empty	transcription antitermination protein NusG [Escherichia coli O157:H7 EDL933], gi|15834159|ref|NP_312932.1| transcription antitermination protein NusG [Escherichia coli O157:H7 str. Sakai], gi|16131812|ref|NP_418409.1| transcription termination factor [Escherichia coli str. K-12 substr. MG1655], gi|24115267|ref|NP_709777.1| transcription antitermination protein NusG [Shigella flexneri 2a str. 301]…	gi|15804572 (+1)	21 kDa			unknown	0	0	0	0	0	2		0	0	0	0	0	1.0522
	TRUE	Empty	transcriptional regulator HU subunit alpha [Escherichia coli O157:H7 EDL933], gi|15834177|ref|NP_312950.1| transcriptional regulator HU subunit alpha [Escherichia coli O157:H7 str. Sakai], gi|16131830|ref|NP_418428.1| HU, DNA-binding transcriptional regulator, alpha subunit [Escherichia coli str. K-12 substr. MG1655], gi|24115284|ref|NP_709794.1| transcriptional regulator HU subunit alpha [Shigel…	gi|15804591 (+1)	10 kDa			unknown	3	0	3	0	0	4		2.8448	0	3.2662	0	0	2.6305
	TRUE	Empty	transketolase [Escherichia coli O157:H7 str. EC508], gi|189379722|gb|EDU98138.1| transketolase [Escherichia coli O157:H7 str. EC508]	gi|168797506	72 kDa			unknown	0	2	1	0	0	5		0	1.4427	0.81655	0	0	2.6305
	TRUE	Empty	translation initiation factor IF-3 [Escherichia coli O157:H7 str. Sakai], gi|16129674|ref|NP_416233.1| protein chain initiation factor IF-3 [Escherichia coli str. K-12 substr. MG1655], gi|89108558|ref|AP_002338.1| protein chain initiation factor IF-3 [Escherichia coli str. K-12 substr. W3110], gi|170019933|ref|YP_001724887.1| translation initiation factor IF-3 [Escherichia coli ATCC 8739], gi|215…	gi|15831679 (+8)	21 kDa			unknown	0	0	1	0	0	2		0	0	0.81655	0	0	1.0522
	TRUE	Empty	trehalose-6-phosphate hydrolase [Shigella flexneri 5 str. 8401], gi|110617567|gb|ABF06234.1| trehalase 6-P hydrolase [Shigella flexneri 5 str. 8401]	gi|110808019 (+49)	70 kDa			unknown	0	0	1	0	0	3		0	0	0.81655	0	0	1.5783
	TRUE	Empty	trigger factor [Escherichia coli]	gi|147989 (+10)	48 kDa			unknown	3	2	5	0	0	7		2.8448	1.4427	4.0828	0	0	4.7349
	TRUE	Empty	triosephosphate isomerase [Escherichia coli O157:H7 EDL933], gi|15834098|ref|NP_312871.1| triosephosphate isomerase [Escherichia coli O157:H7 str. Sakai], gi|16131757|ref|NP_418354.1| triosephosphate isomerase [Escherichia coli str. K-12 substr. MG1655], gi|24115214|ref|NP_709724.1| triosephosphate isomerase [Shigella flexneri 2a str. 301], gi|26250685|ref|NP_756725.1| triosephosphate isomerase […	gi|15804508 (+8)	27 kDa	TRUE		unknown	2	0	3	0	0	4		1.8965	0	3.2662	0	0	2.1044
	TRUE	Empty	tryptophanyl-tRNA synthetase [Escherichia coli str. K-12 substr. W3110]	gi|1055285 (+13)	37 kDa			unknown	0	0	1	0	0	1		0	0	0.81655	0	0	0.5261
	TRUE	Empty	universal stress protein UspE [Citrobacter koseri ATCC BAA-895], gi|157082863|gb|ABV12541.1| hypothetical protein CKO_01405 [Citrobacter koseri ATCC BAA-895]	gi|157145658 (+37)	36 kDa			unknown	2	0	0	0	0	0		1.8965	0	0	0	0	0
	TRUE	Empty	uridine phosphorylase [Escherichia coli O157:H7 EDL933], gi|15834015|ref|NP_312788.1| uridine phosphorylase [Escherichia coli O157:H7 str. Sakai], gi|82546184|ref|YP_410131.1| uridine phosphorylase [Shigella boydii Sb227], gi|82778988|ref|YP_405337.1| uridine phosphorylase [Shigella dysenteriae Sd197], gi|157155953|ref|YP_001465317.1| uridine phosphorylase [Escherichia coli E24377A], gi|168750352…	gi|15804423 (+7)	27 kDa			unknown	0	0	2	0	0	0		0	0	1.6331	0	0	0
	TRUE	Empty	UspA domain-containing protein [Enterobacter sp. 638], gi|145320417|gb|ABP62564.1| UspA domain protein [Enterobacter sp. 638]	gi|146313541 (+8)	16 kDa			unknown	0	2	1	0	0	0		0	1.4427	0.81655	0	0	0
	TRUE	Empty	UTP--glucose-1-phosphate uridylyltransferase subunit GalU [Escherichia coli O157:H7 EDL933], gi|15830992|ref|NP_309765.1| UTP--glucose-1-phosphate uridylyltransferase subunit GalU [Escherichia coli O157:H7 str. Sakai], gi|16129197|ref|NP_415752.1| glucose-1-phosphate uridylyltransferase [Escherichia coli str. K-12 substr. MG1655], gi|24112632|ref|NP_707142.1| UTP--glucose-1-phosphate uridylyltran…	gi|15801464 (+14)	33 kDa			unknown	0	0	0	0	0	2		0	0	0	0	0	1.0522
END OF FILE
