# Supplementary material for: The Escherichia coli O157:H7 bovine rumen fluid proteome reflects adaptive bacterial responses
Source: BMC Microbiol. 2014 Feb 21;14:48. doi: 10.1186/1471-2180-14-48 (PMC3936929; doi:10.1186/1471-2180-14-48)
Supplement: Additional file 2: Table S2 — iTRAQ Proteomics Dataset. [file 1471-2180-14-48-S2.xls]

## Sheet: Q+ Samples View Report of 13Kud
Supplemental Table B: iTRAQ proteomics dataset showing log-fold change.
						Reference-	dRF-Anaerobic	fRF-Anaerobic	uRF-Anaerobic
						LB-Anaerobic
Number of Proteins	Visible?	Identified Proteins (394)	Accession Number	Molecular Weight		LB-2	DP-2	FL-2	UF-2		2 FOLD +
1	TRUE	2,3-bisphosphoglycerate-dependent phosphoglycerate mutase OS=Escherichia coli O157:H7 GN=gpmA PE=3 SV=2	GPMA_ECO57	29 kDa		0	1.4	1	0.7		1 FOLD +
2	TRUE	3-oxoacyl-[acyl-carrier-protein] reductase OS=Escherichia coli O157:H7 GN=fabG PE=3 SV=1	Q8X8I5_ECO57	26 kDa		0	0.9	0.6	0.7		No Change
3	TRUE	3,4-dihydroxy-2-butanone 4-phosphate synthase OS=Escherichia coli O157:H7 GN=ribB PE=3 SV=1	RIBB_ECO57	23 kDa		0	-0.6	0.6	0.5		1 FOLD -
4	TRUE	30S ribosomal protein S6 OS=Escherichia coli O157:H7 GN=rpsF PE=3 SV=1	RS6_ECO57	15 kDa		0	0.9	0.1	0.6		2 FOLD -
5	TRUE	4-hydroxy-tetrahydrodipicolinate reductase OS=Escherichia coli O157:H7 GN=dapB PE=3 SV=1	DAPB_ECO57	29 kDa		0	1.2	0.8	0.6
6	TRUE	50S ribosomal protein L10 OS=Escherichia coli O157:H7 GN=rplJ PE=3 SV=2	RL10_ECO57	18 kDa		0	0.9	-0.1	0.7
7	TRUE	50S ribosomal protein L18 OS=Escherichia coli O157:H7 GN=rplR PE=3 SV=1	RL18_ECO57	13 kDa		0	0.5	-0.5	0.7
8	TRUE	Acetyl-coenzyme A carboxylase carboxyl transferase subunit beta OS=Escherichia coli O157:H7 GN=accD PE=3 SV=1	ACCD_ECO57	33 kDa		0	2.5	0.6	1.1
9	TRUE	Acriflavine resistance protein A OS=Escherichia coli O157:H7 (strain EC4115 / EHEC) GN=acrA PE=4 SV=1	B5Z3X3_ECO5E	44 kDa		0	2.1	-0.1	1
10	TRUE	ADP-L-glycero-D-manno-heptose-6-epimerase OS=Escherichia coli O157:H7 GN=hldD PE=1 SV=1	HLDD_ECO57	35 kDa		0	0.2	0.6	0.4
11	TRUE	Agmatinase OS=Escherichia coli O157:H7 GN=speB PE=3 SV=1	SPEB_ECO57 (+1)	34 kDa		0.1	1.5	0.7	0.9
12	TRUE	AidA-I adhesin-like protein OS=Escherichia coli O104:H4 (strain 2011C-3493) GN=O3K_19925 PE=4 SV=1	K0AT24_ECO1C	141 kDa		0	0.4	0.6	0.9
13	TRUE	Aminomethyltransferase OS=Escherichia coli O157:H7 GN=gcvT PE=3 SV=1	GCST_ECO57	40 kDa		0	-0.5	0	0.4
14	TRUE	Argininosuccinate lyase OS=Escherichia coli O157:H7 GN=argH PE=3 SV=1	ARLY_ECO57	50 kDa		0	1.2	0.6	1.1
15	TRUE	AsmA protein OS=Escherichia coli O157:H7 (strain EC4115 / EHEC) GN=asmA PE=4 SV=1	B5YUC4_ECO5E (+5)	69 kDa		0	0.8	1.4	1
16	TRUE	Aspartate carbamoyltransferase regulatory chain OS=Escherichia coli O157:H7 GN=pyrI PE=3 SV=2	PYRI_ECO57	17 kDa		0	1.3	1.4	1.4
17	TRUE	Aspartate--tRNA ligase OS=Escherichia coli O157:H7 GN=aspS PE=3 SV=1	SYD_ECO57 (+1)	66 kDa		0	1.7	1.3	1.4
18	TRUE	Aspartate-semialdehyde dehydrogenase OS=Escherichia coli O157:H7 GN=asd PE=3 SV=1	DHAS_ECO57	40 kDa		0	0.8	0.3	0.4
19	TRUE	ATP synthase subunit b OS=Escherichia coli O157:H7 GN=atpF PE=3 SV=1	ATPF_ECO57	17 kDa		0	2	0.3	0.9
20	TRUE	ATP-dependent helicase OS=Escherichia coli O157:H7 GN=hrpB PE=4 SV=1	Q8X904_ECO57 (+1)	91 kDa		0	1.2	1.7	1.4
21	TRUE	ATP-dependent protease subunit HslV OS=Escherichia coli O157:H7 GN=hslV PE=3 SV=2	HSLV_ECO57	19 kDa		0	2.1	0.3	0.9
22	TRUE	Bacterioferritin OS=Escherichia coli O157:H7 GN=ECs4189 PE=3 SV=1	Q8X890_ECO57	18 kDa		0	0.4	0.3	1.1
23	TRUE	Bacteriophage replication gene A protein OS=Escherichia coli O157:H7 (strain EC4115 / EHEC) GN=ECH74115_3058 PE=4 SV=1	B5YUH3_ECO5E	86 kDa		0	0.5	1.3	1
24	TRUE	Beta-D-glucoside glucohydrolase OS=Escherichia coli O157:H7 GN=bglX PE=4 SV=3	Q8X668_ECO57	83 kDa		0	1.3	0.3	0.6
25	TRUE	Bifunctional protein GlmU OS=Escherichia coli O157:H7 GN=glmU PE=3 SV=1	GLMU_ECO57 (+2)	49 kDa		0	2	0.6	1.2
26	TRUE	Bifunctional purine biosynthesis protein PurH OS=Escherichia coli O157:H7 GN=purH PE=3 SV=1	PUR9_ECO57	57 kDa		0	1.2	0.7	1.1
27	TRUE	Biofilm regulator BssR OS=Escherichia coli O157:H7 GN=bssR PE=3 SV=1	BSSR_ECO57	15 kDa		0	0.4	1.3	0.6
28	TRUE	Biosynthetic arginine decarboxylase OS=Escherichia coli O157:H7 GN=speA PE=3 SV=1	SPEA_ECO57	74 kDa		0	1.3	0.5	0.5
29	TRUE	Biotin carboxyl carrier protein of acetyl-CoA carboxylase OS=Escherichia coli O157:H7 GN=accB PE=3 SV=1	BCCP_ECO57 (+8)	17 kDa		0	0.7	0.5	0.7
30	TRUE	Branched-chain-amino-acid aminotransferase OS=Escherichia coli O157:H7 GN=ilvE PE=3 SV=2	ILVE_ECO57	34 kDa		0	-0.1	1	0.4
31	TRUE	Catabolite repression sensor kinase for PhoB alternative sensor for pho regulon OS=Escherichia coli O157:H7 GN=creC PE=4 SV=2	Q8XB07_ECO57	52 kDa		0	2.1	1.5	1.6
32	TRUE	Catalase-peroxidase 1 OS=Escherichia coli O157:H7 GN=katG1 PE=3 SV=1	KATG1_ECO57	80 kDa		0	2.6	0	1
33	TRUE	Cell division protein ZapB OS=Escherichia coli O157:H7 (strain EC4115 / EHEC) GN=zapB PE=3 SV=1	ZAPB_ECO5E (+8)	9 kDa		0	1	-0.6	0.4
34	TRUE	Cellulose synthase subunit OS=Escherichia coli O103:H2 (strain 12009 / EHEC) GN=bcsC PE=4 SV=1	C8TYF1_ECO10 (+2)	126 kDa		0	0.5	1.1	0.7
35	TRUE	Chromosome partition protein MukB OS=Escherichia coli O157:H7 GN=mukB PE=3 SV=1	MUKB_ECO57 (+2)	170 kDa		0	0.7	1.5	1.1
36	TRUE	Curli production assembly/transport subunit CsgG OS=Escherichia coli O157:H7 (strain EC4115 / EHEC) GN=csgG PE=4 SV=1	B5YVQ8_ECO5E (+1)	31 kDa		0	2.5	-0.4	1.5
37	TRUE	Cyclic pyranopterin monophosphate synthase accessory protein OS=Escherichia coli O157:H7 GN=moaC PE=3 SV=2	MOAC_ECO57	17 kDa		0	0.8	0.6	0.5
38	TRUE	Cytidylate kinase OS=Escherichia coli O157:H7 GN=cmk PE=3 SV=1	KCY_ECO57	25 kDa		0	-0.2	0.7	0.7
39	TRUE	Der GTPase-activating protein YihI OS=Escherichia coli O157:H7 GN=yihI PE=3 SV=1	YIHI_ECO57	19 kDa		0	1.1	0.2	0.4
40	TRUE	Dihydrolipoyllysine-residue succinyltransferase component of 2-oxoglutarate dehydrogenase complex OS=Escherichia coli O157:H7 GN=sucB PE=1 SV=2	ODO2_ECO57	44 kDa		0	1.7	0.9	1.1
41	TRUE	Dihydroorotase OS=Escherichia coli O157:H7 GN=pyrC PE=3 SV=3	PYRC_ECO57	39 kDa		0	0.4	0.5	0.7
42	TRUE	DNA helicase RecB OS=Escherichia coli O157:H7 GN=recB PE=4 SV=1	Q8X6M9_ECO57	134 kDa		0	1.1	0.9	1.5
43	TRUE	DNA invertase from prophage CP-933H OS=Escherichia coli O157:H7 GN=pinH PE=4 SV=2	Q8X7L1_ECO57	22 kDa		0	0.5	0.7	0.6
44	TRUE	DNA topoisomerase IV subunit B OS=Escherichia coli O157:H7 GN=parE PE=3 SV=2	Q8XBQ4_ECO57	70 kDa		0	0.7	0.8	0.7
45	TRUE	DNA-directed RNA polymerase subunit alpha OS=Escherichia coli O157:H7 GN=rpoA PE=3 SV=1	RPOA_ECO57	37 kDa		0	1.5	-0.1	0.6
46	TRUE	DNA-directed RNA polymerase subunit beta OS=Escherichia coli O157:H7 GN=rpoB PE=3 SV=1	RPOB_ECO57	151 kDa		0	1.4	0.1	0.6
47	TRUE	DNA-directed RNA polymerase subunit omega OS=Escherichia coli O157:H7 GN=rpoZ PE=3 SV=1	RPOZ_ECO57	10 kDa		0.1	2.4	-0.3	0.5
48	TRUE	Elongation factor P-like protein OS=Escherichia coli O157:H7 GN=yeiP PE=3 SV=1	EFPL_ECO57	22 kDa		0	0.3	0.8	0.6
49	TRUE	Evolved beta-D-galactosidase alpha subunit OS=Escherichia coli O157:H7 GN=ebgA PE=4 SV=1	Q8XAM9_ECO57	119 kDa		0	0.6	0.3	0.8
50	TRUE	Ferritin-1 OS=Escherichia coli O157:H7 GN=ftnA PE=3 SV=1	FTNA_ECO57	19 kDa		0	2.8	-0.1	1.2
51	TRUE	Fimbrial usher family protein OS=Escherichia coli O157:H7 (strain EC4115 / EHEC) GN=ECH74115_2118 PE=3 SV=1	B5Z1W3_ECO5E (+5)	81 kDa		0	1.7	1.5	1.9
52	TRUE	Formate dehydrogenase-O major subunit OS=Escherichia coli O157:H7 GN=ECs4820 PE=4 SV=2	Q7A9A6_ECO57 (+1)	113 kDa		0	0.7	0.8	0.7
53	TRUE	Fructose-bisphosphate aldolase, class 1 OS=Escherichia coli O157:H7 (strain EC4115 / EHEC) GN=fbaB PE=4 SV=1	B5YV44_ECO5E (+1)	38 kDa		0	0.5	0.4	0.4
54	TRUE	Galactose-1-phosphate uridylyltransferase OS=Escherichia coli O157:H7 GN=galT PE=3 SV=1	Q8X943_ECO57	40 kDa		0	0.3	1.2	0.8
55	TRUE	Glucans biosynthesis protein G OS=Escherichia coli O157:H7 (strain EC4115 / EHEC) GN=mdoG PE=3 SV=1	OPGG_ECO5E	59 kDa		0	1.3	-0.2	0.5
56	TRUE	Glutamate--tRNA ligase OS=Escherichia coli O157:H7 GN=gltX PE=3 SV=1	SYE_ECO57	54 kDa		0	0.5	0.4	0.4
57	TRUE	Glutamine synthetase OS=Escherichia coli O157:H7 GN=glnA PE=3 SV=2	GLNA_ECO57	52 kDa		0	1.9	0.3	0.8
58	TRUE	Glutathione synthetase OS=Escherichia coli O157:H7 GN=gshB PE=3 SV=1	GSHB_ECO57	35 kDa		0	0.8	0.6	0.5
59	TRUE	Glycerol kinase OS=Escherichia coli O157:H7 GN=glpK PE=3 SV=2	GLPK_ECO57	56 kDa		0	0.1	0.4	0.4
60	TRUE	Glycine dehydrogenase [decarboxylating] OS=Escherichia coli O157:H7 GN=gcvP PE=3 SV=3	GCSP_ECO57	104 kDa		0	0.5	0.6	0.6
61	TRUE	GMP synthase [glutamine-hydrolyzing] OS=Escherichia coli O157:H7 GN=guaA PE=3 SV=1	GUAA_ECO57	59 kDa		0	0	1	0.4
62	TRUE	Guanylate kinase OS=Escherichia coli O157:H7 GN=gmk PE=3 SV=1	KGUA_ECO57 (+2)	24 kDa		0	0.7	1.7	0.5
63	TRUE	Hemin import ATP-binding protein HmuV OS=Escherichia coli O157:H7 GN=hmuV PE=3 SV=3	HMUV_ECO57	29 kDa		0	-0.2	1	0.7
64	TRUE	Histidine--tRNA ligase OS=Escherichia coli O157:H7 GN=hisS PE=3 SV=2	SYH_ECO57	47 kDa		0	0.2	0.5	0.8
65	TRUE	HTH-type transcriptional regulator MalT OS=Escherichia coli O157:H7 GN=malT PE=3 SV=1	MALT_ECO57	103 kDa		0	1.2	0.9	0.6
66	TRUE	Hydrogenase-2 large chain OS=Escherichia coli O157:H7 GN=hybC PE=3 SV=2	MBHM_ECO57	62 kDa		0	0.4	0.2	0.6
67	TRUE	Hydroxyacylglutathione hydrolase OS=Escherichia coli O157:H7 GN=gloB PE=3 SV=1	GLO2_ECO57	28 kDa		0	0.3	1.2	0.7
68	TRUE	Inosine-5'-monophosphate dehydrogenase OS=Escherichia coli O157:H7 (strain EC4115 / EHEC) GN=guaB PE=3 SV=1	B5Z0X7_ECO5E	54 kDa		0	2.2	-0.3	0.7
69	TRUE	Iron-sulfur cluster insertion protein ErpA OS=Escherichia coli O157:H7 GN=erpA PE=3 SV=1	ERPA_ECO57	12 kDa		0	1.4	0.4	0.7
70	TRUE	Long-chain fatty acid transport protein OS=Escherichia coli O157:H7 GN=fadL PE=3 SV=2	FADL_ECO57	49 kDa		0	1.1	1.3	1.3
71	TRUE	Low-affinity putrescine importer PlaP OS=Escherichia coli O157:H7 GN=plaP PE=3 SV=1	PLAP_ECO57	50 kDa		0	1	2.5	1.3
72	TRUE	LPS-assembly lipoprotein LptE OS=Escherichia coli O157:H7 GN=lptE PE=3 SV=1	LPTE_ECO57	21 kDa		0	1.4	0.7	0.6
73	TRUE	Macrolide export ATP-binding/permease protein MacB OS=Escherichia coli O157:H7 GN=macB PE=3 SV=1	MACB_ECO57	71 kDa		0	-0.3	0.4	0.6
74	TRUE	Major outer membrane lipoprotein OS=Escherichia coli O157:H7 GN=lpp PE=3 SV=1	LPP_ECO57	8 kDa		0	2.3	0.1	2.1
75	TRUE	Mannitol-1-phosphate 5-dehydrogenase OS=Escherichia coli O157:H7 GN=mtlD PE=3 SV=1	MTLD_ECO57	41 kDa		0	0.2	0.7	0.9
76	TRUE	Membrane protein, TerC family/CBS/transporter associated domain protein OS=Escherichia coli O157:H7 (strain EC4115 / EHEC) GN=ECH74115_2998 PE=4 SV=1	B5YUC1_ECO5E (+6)	59 kDa		0	-0.3	1.4	1
77	TRUE	Methyl-accepting chemotaxis protein III, riboseand galactose sensor receptor OS=Escherichia coli O103:H2 (strain 12009 / EHEC) GN=trg PE=4 SV=1	C8U899_ECO10	59 kDa		0	0.9	1.4	1.3
78	TRUE	Minor curlin protein CsgB OS=Escherichia coli O157:H7 (strain EC4115 / EHEC) GN=csgB PE=4 SV=1	B5YVR3_ECO5E (+1)	17 kDa		0	0.8	0.3	0.8
79	TRUE	Mrp protein OS=Escherichia coli O157:H7 (strain EC4115 / EHEC) GN=ECH74115_3096 PE=4 SV=1	B5YV63_ECO5E (+1)	40 kDa		0	0.2	0.6	0.7
80	TRUE	Multidrug resistance protein MdtC OS=Escherichia coli O26:H11 (strain 11368 / EHEC) GN=mdtC PE=3 SV=1	C8TU07_ECO26 (+2)	111 kDa		0	0.3	1.1	0.6
81	TRUE	Multiphosphoryl transfer protein OS=Escherichia coli O157:H7 GN=fruB PE=3 SV=1	PTFAH_ECO57	40 kDa		0	1.4	1.3	0.8
82	TRUE	N-acetylglucosamine-6-phosphate deacetylase OS=Escherichia coli O157:H7 GN=nagA PE=3 SV=1	NAGA_ECO57	41 kDa		0	0.7	1.4	1.4
83	TRUE	NADH-quinone oxidoreductase subunit C/D OS=Escherichia coli O157:H7 GN=nuoC PE=3 SV=1	NUOCD_ECO57 (+2)	69 kDa		0	2.4	0.5	1.8
84	TRUE	NifU-like protein OS=Escherichia coli O157:H7 GN=nifU PE=1 SV=1	NIFU_ECO57	14 kDa		0	1.1	0.8	0.7
85	TRUE	Non-LEE-encoded type III secreted effector OS=Escherichia coli O157:H7 (strain TW14359 / EHEC) GN=espX7 PE=4 SV=1	C6URC5_ECO5T (+2)	73 kDa		0	1	1.9	1.1
86	TRUE	Oligopeptide ABC transporter, periplasmic oligopeptide-binding protein OS=Escherichia coli O157:H7 (strain EC4115 / EHEC) GN=oppA PE=4 SV=1	B5YYE8_ECO5E	63 kDa		0	1.1	0.7	0.5
87	TRUE	Osmotically-inducible lipoprotein E OS=Escherichia coli O157:H7 GN=osmE PE=4 SV=1	OSME_ECO57	12 kDa		0	1.1	0.8	0.5
88	TRUE	Outer membrane lipoprotein SlyB OS=Escherichia coli O157:H7 GN=slyB PE=3 SV=1	SLYB_ECO57	16 kDa		0	1.6	-1.2	0.9
89	TRUE	Outer membrane protein A OS=Escherichia coli O157:H7 (strain EC4115 / EHEC) GN=ompA PE=3 SV=1	B5YT87_ECO5E	38 kDa		0	1.4	-0.1	0.9
90	TRUE	Outer membrane protein assembly factor BamA OS=Escherichia coli O157:H7 GN=bamA PE=3 SV=1	BAMA_ECO57	91 kDa		0	2	1.8	0.9
91	TRUE	Outer membrane protein assembly factor BamD OS=Escherichia coli O157:H7 GN=bamD PE=3 SV=1	BAMD_ECO57	28 kDa		0	1.5	0.1	0.7
92	TRUE	Outer membrane protein TolC OS=Escherichia coli O157:H7 (strain EC4115 / EHEC) GN=tolC PE=4 SV=1	B5YR81_ECO5E (+2)	54 kDa		0	1.5	1	2
93	TRUE	Outer membrane protein W OS=Escherichia coli O157:H7 GN=yciD PE=4 SV=1	Q8XCB6_ECO57	23 kDa		0	0	0.1	0.8
94	TRUE	Oxidoreductase subunit OS=Escherichia coli O157:H7 (strain TW14359 / EHEC) GN=ynfF PE=3 SV=1	C6UV29_ECO5T (+6)	90 kDa		0	0.3	0.5	0.6
95	TRUE	Penicillin-binding protein activator LpoB OS=Escherichia coli O157:H7 GN=lpoB PE=3 SV=1	LPOB_ECO57	23 kDa		0	1.9	0.8	0.7
96	TRUE	Peptidase B OS=Escherichia coli O157:H7 GN=pepB PE=3 SV=1	PEPB_ECO57	46 kDa		0	1.4	0.4	0.6
97	TRUE	Peptide chain release factor 1 OS=Escherichia coli O157:H7 GN=prfA PE=3 SV=1	RF1_ECO57	41 kDa		0	0.7	0.8	0.7
98	TRUE	Peptidyl-prolyl cis-trans isomerase A OS=Escherichia coli O157:H7 GN=ppiA PE=3 SV=1	PPIA_ECO57	20 kDa		0	-0.1	0.1	0.4
99	TRUE	Peptidyl-prolyl cis-trans isomerase OS=Escherichia coli O157:H7 (strain EC4115 / EHEC) GN=fklB PE=4 SV=1	B5Z2L4_ECO5E (+2)	22 kDa		0	1.9	1	1.1
100	TRUE	Periplasmic binding protein for nickel OS=Escherichia coli O157:H7 GN=nikA PE=4 SV=2	Q8X5U3_ECO57 (+1)	59 kDa		0	0.9	1.5	0.7
101	TRUE	Phenylalanine--tRNA ligase alpha subunit OS=Escherichia coli O157:H7 GN=pheS PE=3 SV=1	SYFA_ECO57 (+2)	37 kDa		0	1.3	0.5	0.8
102	TRUE	Phenylalanine--tRNA ligase beta subunit OS=Escherichia coli O157:H7 GN=pheT PE=3 SV=1	SYFB_ECO57	87 kDa		0	1.3	0.6	0.9
103	TRUE	Poly(A) polymerase I OS=Escherichia coli O157:H7 GN=pcnB PE=3 SV=2	PCNB_ECO57 (+3)	54 kDa		0	0.8	2.5	1.5
104	TRUE	Proline--tRNA ligase OS=Escherichia coli O157:H7 GN=proS PE=3 SV=1	SYP_ECO57	64 kDa		0	1.2	0.8	0.4
105	TRUE	Protease Do OS=Escherichia coli O157:H7 (strain EC4115 / EHEC) GN=degP PE=4 SV=1	B5Z0E1_ECO5E (+1)	49 kDa		0	1	-0.1	0.4
106	TRUE	Protease IgA1 OS=Escherichia coli O104:H4 (strain 2011C-3493) GN=O3K_26432 PE=4 SV=1	K0AWD8_ECO1C	146 kDa		0	0.6	1.1	0.8
107	TRUE	Protein ElaB OS=Escherichia coli O157:H7 GN=elaB PE=3 SV=1	ELAB_ECO57	11 kDa		0	1.2	1	0.6
108	TRUE	Protein GrpE OS=Escherichia coli O103:H2 (strain 12009 / EHEC) GN=grpE PE=3 SV=1	C8U980_ECO10 (+2)	22 kDa		0	2.1	0.1	0.5
109	TRUE	Protein translocase subunit SecD OS=Escherichia coli O157:H7 GN=secD PE=3 SV=1	SECD_ECO57	67 kDa		0	1.8	0.1	1.1
110	TRUE	PTS system, mannose-specific IID component OS=Escherichia coli O157:H7 (strain EC4115 / EHEC) GN=manZ PE=4 SV=1	B5YQW0_ECO5E (+1)	31 kDa		0	0.9	0.5	1.1
111	TRUE	Putative anaerobic dimethyl sulfoxide reductase chain A OS=Escherichia coli O157:H7 GN=ECs3384 PE=3 SV=1	Q7ABM3_ECO57 (+1)	88 kDa		0	0.8	1.1	0.9
112	TRUE	Putative DNA replication factor encoded within cryptic prophage CP-933P OS=Escherichia coli O157:H7 GN=ECs2275 PE=4 SV=1	Q8XAD9_ECO57	28 kDa		0	0.4	0.8	0.8
113	TRUE	Putative endopeptidase of prophage CP-933X OS=Escherichia coli O157:H7 GN=Z1877 PE=4 SV=2	Q8X704_ECO57	12 kDa		0	1	1	1.4
114	TRUE	Putative enzyme OS=Escherichia coli O157:H7 GN=yagX PE=4 SV=1	Q8X6I4_ECO57 (+1)	91 kDa		0	1.9	0.5	1.7
115	TRUE	Putative enzyme OS=Escherichia coli O157:H7 GN=ybjP PE=4 SV=2	Q8X6N7_ECO57 (+1)	19 kDa		0	1.4	0.7	1.4
116	TRUE	Putative homeobox protein OS=Escherichia coli O157:H7 GN=ECs0781 PE=4 SV=1	Q8X948_ECO57	13 kDa		0	2.2	-0.6	0.7
117	TRUE	Putative lipoprotein OS=Escherichia coli O157:H7 (strain EC4115 / EHEC) GN=ECH74115_4792 PE=4 SV=1	B5YUN1_ECO5E	20 kDa		0	1.9	0.9	1.4
118	TRUE	Putative membrane protein OS=Escherichia coli O157:H7 GN=yibP PE=4 SV=1	Q8XDE2_ECO57	47 kDa		0	1.1	0.7	1.5
119	TRUE	Putative multimodular enzyme OS=Escherichia coli O157:H7 GN=Z3719 PE=3 SV=2	Q8XBF4_ECO57	82 kDa		0	2.1	0.6	1
120	TRUE	Putative pectinesterase OS=Escherichia coli O157:H7 GN=ybhC PE=3 SV=1	Q8X891_ECO57	46 kDa		0	1.5	0.2	0.4
121	TRUE	Putative replicase OS=Escherichia coli O157:H7 GN=Z5187 PE=4 SV=2	Q8XBZ7_ECO57	37 kDa		0	-0.1	0.5	0.5
122	TRUE	Pyridoxine 5'-phosphate synthase OS=Escherichia coli O157:H7 GN=pdxJ PE=3 SV=2	PDXJ_ECO57	26 kDa		0	0.7	0.2	0.4
123	TRUE	Pyruvate dehydrogenase (Dihydrolipoyltransacetylase component) OS=Escherichia coli O157:H7 GN=aceF PE=3 SV=1	Q8X966_ECO57	66 kDa		0	1.7	0.3	0.8
124	TRUE	Pyruvate oxidase OS=Escherichia coli O157:H7 GN=poxB PE=3 SV=1	Q8X6L4_ECO57	62 kDa		0	0.9	0.3	0.6
125	TRUE	RNase E OS=Escherichia coli O157:H7 GN=rne PE=4 SV=1	Q8X8J5_ECO57	118 kDa		0	1.7	1.4	0.9
126	TRUE	Serine endoprotease OS=Escherichia coli O157:H7 GN=degQ PE=4 SV=2	Q8X9F1_ECO57	47 kDa		0	1.2	0.5	0.7
127	TRUE	Single-stranded DNA-binding protein OS=Escherichia coli O157:H7 GN=ssb PE=3 SV=2	SSB_ECO57	19 kDa		0	0.3	0.5	0.5
128	TRUE	Soluble cytochrome b562 OS=Escherichia coli O157:H7 GN=cybC PE=3 SV=1	C562_ECO57 (+4)	14 kDa		0	0.3	0.6	0.4
129	TRUE	Spermidine/putrescine import ATP-binding protein PotA OS=Escherichia coli O157:H7 GN=potA PE=3 SV=1	POTA_ECO57	43 kDa		0	1	0.9	1.1
130	TRUE	Stringent starvation protein A OS=Escherichia coli O157:H7 GN=sspA PE=3 SV=2	SSPA_ECO57	24 kDa		0	1.4	1.4	0.5
131	TRUE	Stringent starvation protein B OS=Escherichia coli O157:H7 GN=sspB PE=1 SV=1	SSPB_ECO57	18 kDa		0	2.1	0.7	0.7
132	TRUE	Succinate dehydrogenase flavoprotein subunit OS=Escherichia coli O157:H7 GN=sdhA PE=3 SV=1	DHSA_ECO57	64 kDa		0	3.9	1.2	1.9
133	TRUE	Tat-linked quality control protein TatD OS=Escherichia coli O157:H7 GN=tatD PE=3 SV=2	Q8X8J6_ECO57	30 kDa		0	0.3	0.6	0.4
134	TRUE	Thiosulfate sulfurtransferase GlpE OS=Escherichia coli O26:H11 (strain 11368 / EHEC) GN=glpE PE=3 SV=1	C8TJL4_ECO26 (+2)	12 kDa		0	0.6	2	0.4
135	TRUE	Threonine deaminase (Dehydratase) OS=Escherichia coli O157:H7 GN=ilvA PE=4 SV=1	Q8X467_ECO57	56 kDa		0	0.9	1.4	1
136	TRUE	Transcription termination/antitermination protein NusG OS=Escherichia coli O157:H7 GN=nusG PE=3 SV=2	NUSG_ECO57	21 kDa		0	1.7	-0.3	0.6
137	TRUE	Transcriptional regulatory protein CpxR OS=Escherichia coli O157:H7 GN=cpxR PE=3 SV=1	CPXR_ECO57	26 kDa		0	0.5	0.5	0.5
138	TRUE	Transketolase 1, thiamin-binding OS=Escherichia coli O26:H11 (strain 11368 / EHEC) GN=tktA PE=4 SV=1	C8TGU9_ECO26	72 kDa		0	1.2	-0.3	0.5
139	TRUE	Transketolase 2 isozyme OS=Escherichia coli O157:H7 GN=tktB PE=4 SV=2	Q8XBF1_ECO57 (+6)	73 kDa		0	0.9	0.3	0.5
140	TRUE	Translation initiation factor IF-2 OS=Escherichia coli O157:H7 GN=infB PE=3 SV=1	IF2_ECO57	97 kDa		0	1.3	0	0.9
141	TRUE	Trigger factor OS=Escherichia coli O157:H7 GN=tig PE=3 SV=1	TIG_ECO57 (+1)	48 kDa		0	1.6	0.8	1.1
142	TRUE	Tryptophanase OS=Escherichia coli O157:H7 GN=tnaA PE=3 SV=1	TNAA_ECO57	53 kDa		0	0.6	1.6	0.8
143	TRUE	Type II secretion pathway related protein OS=Escherichia coli O157:H7 GN=etpE PE=4 SV=1	O82884_ECO57	56 kDa		0	1.2	0.7	0.8
144	TRUE	Tyrosine-protein kinase wzc OS=Escherichia coli O157:H7 GN=wzc PE=3 SV=2	WZC_ECO57	79 kDa		-0.3	0.8	1	1.2
145	TRUE	Uncharacterized protein OS=Escherichia coli O157:H7 GN=ECs1547 PE=4 SV=1	Q8X3G9_ECO57 (+1)	17 kDa		0	0.6	0.8	0.9
146	TRUE	Uncharacterized protein OS=Escherichia coli O157:H7 GN=ECs2891 PE=4 SV=1	Q8X7H8_ECO57	14 kDa		0	0.8	-0.3	0.7
147	TRUE	Uncharacterized protein OS=Escherichia coli O157:H7 GN=ECs2991 PE=4 SV=1	Q8X2Z1_ECO57	10 kDa		0	1.4	0.4	0.9
148	TRUE	Uncharacterized protein YggE OS=Escherichia coli O157:H7 GN=yggE PE=4 SV=1	YGGE_ECO57	27 kDa		0	1.8	-0.2	0.9
149	TRUE	Uncharacterized protein YqjD OS=Escherichia coli O157:H7 GN=yqjD PE=3 SV=1	YQJD_ECO57	11 kDa		0	1.6	0.3	0.7
150	TRUE	UPF0042 nucleotide-binding protein YhbJ OS=Escherichia coli O157:H7 GN=yhbJ PE=3 SV=1	YHBJ_ECO57	32 kDa		0	1.5	1.3	1.6
151	TRUE	UPF0092 membrane protein YajC OS=Escherichia coli O157:H7 GN=yajC PE=3 SV=1	YAJC_ECO57	12 kDa		0	1.6	0.6	1
152	TRUE	UPF0337 protein YjbJ OS=Escherichia coli O157:H7 GN=yjbJ PE=3 SV=1	YJBJ_ECO57	8 kDa		0	0.3	1.2	0.7
153	TRUE	UPF0352 protein YejL OS=Escherichia coli O157:H7 GN=yejL PE=3 SV=1	YEJL_ECO57	8 kDa		0	1.7	0.8	1.1
154	TRUE	Uridylate kinase OS=Escherichia coli O157:H7 GN=pyrH PE=3 SV=2	PYRH_ECO57	26 kDa		-0.4	2.5	1.1	1.8
155	TRUE	Valine--tRNA ligase OS=Escherichia coli O157:H7 GN=valS PE=3 SV=1	SYV_ECO57	108 kDa		0	1.7	1.1	1
1	TRUE	2,5-diketo-D-gluconic acid reductase A OS=Escherichia coli O157:H7 GN=dkgA PE=3 SV=1	DKGA_ECO57	31 kDa		0	-1	0.2	-0.4
2	TRUE	30S ribosomal protein S13 OS=Escherichia coli O157:H7 GN=rpsM PE=3 SV=2	RS13_ECO57	13 kDa		0	-1.5	-0.6	-0.7
3	TRUE	30S ribosomal protein S17 OS=Escherichia coli O157:H7 GN=rpsQ PE=1 SV=2	RS17_ECO57	10 kDa		0	-1.6	-0.6	-0.7
4	TRUE	30S ribosomal protein S21 OS=Escherichia coli O157:H7 GN=rpsU PE=3 SV=2	RS21_ECO57	9 kDa		0	-1.6	-0.4	-0.4
5	TRUE	50S ribosomal protein L21 OS=Escherichia coli O157:H7 GN=rplU PE=1 SV=1	RL21_ECO57 (+8)	12 kDa		0	-1.1	-0.9	-0.6
6	TRUE	50S ribosomal protein L24 OS=Escherichia coli O157:H7 GN=rplX PE=3 SV=2	RL24_ECO57	11 kDa		0	-1.2	-0.8	-0.7
7	TRUE	50S ribosomal protein L25 OS=Escherichia coli O157:H7 GN=rplY PE=3 SV=1	RL25_ECO57	11 kDa		0	-1.1	-0.8	-0.7
8	TRUE	50S ribosomal protein L28 OS=Escherichia coli O157:H7 GN=rpmB PE=3 SV=2	RL28_ECO57	9 kDa		0	-1.8	-1.1	-1.3
9	TRUE	50S ribosomal protein L29 OS=Escherichia coli O157:H7 GN=rpmC PE=3 SV=1	RL29_ECO57	7 kDa		0	-2.3	-0.2	-1.6
10	TRUE	50S ribosomal protein L33 OS=Escherichia coli O157:H7 GN=rpmG PE=3 SV=2	RL33_ECO57	6 kDa		0	-2	-1.5	-1.1
11	TRUE	Acid stress chaperone HdeA OS=Escherichia coli O157:H7 GN=hdeA PE=3 SV=1	HDEA_ECO57	12 kDa		0	-1	-1.6	-1.4
12	TRUE	Acyl carrier protein OS=Escherichia coli O157:H7 GN=acpP PE=3 SV=2	ACP_ECO57	9 kDa		0	-1.4	0.4	-1
13	TRUE	Adenylate kinase OS=Escherichia coli O157:H7 (strain EC4115 / EHEC) GN=adk PE=3 SV=1	B5Z3Y5_ECO5E	26 kDa		-0.1	-0.8	-0.2	-0.4
14	TRUE	Aerobic respiration control protein ArcA OS=Escherichia coli O157:H7 GN=arcA PE=3 SV=1	ARCA_ECO57	27 kDa		0	-1.5	-0.5	-0.7
15	TRUE	Aldehyde-alcohol dehydrogenase OS=Escherichia coli O157:H7 GN=adhE PE=3 SV=2	ADHE_ECO57	96 kDa		0	-0.5	-0.9	-0.7
16	TRUE	Aldose 1-epimerase family protein OS=Escherichia coli O157:H7 (strain EC4115 / EHEC) GN=ECH74115_2504 PE=4 SV=1	B5YQ73_ECO5E (+1)	33 kDa		0	-1.6	-0.6	-0.8
17	TRUE	Aldose 1-epimerase OS=Escherichia coli O157:H7 GN=galM PE=3 SV=2	Q8X944_ECO57	38 kDa		0	-2.3	-0.4	-1.7
18	TRUE	Alkyl hydroperoxide reductase subunit C OS=Escherichia coli O157:H7 GN=ahpC PE=3 SV=2	AHPC_ECO57	21 kDa		0	-0.6	-0.3	-0.7
19	TRUE	Aspartate aminotransferase OS=Escherichia coli O157:H7 GN=aspC PE=3 SV=1	Q8XDF3_ECO57	44 kDa		0	-1.3	-0.5	-0.6
20	TRUE	Aspartate ammonia-lyase OS=Escherichia coli O157:H7 GN=aspA PE=3 SV=2	ASPA_ECO57	52 kDa		0.1	-1.4	-1.1	-0.8
21	TRUE	cAMP receptor protein OS=Escherichia coli O157:H7 GN=crp PE=1 SV=1	CRP_ECO57	24 kDa		0	-1.5	-0.9	-0.6
22	TRUE	Deoxyribose-phosphate aldolase OS=Escherichia coli O157:H7 GN=deoC PE=3 SV=1	DEOC_ECO57	28 kDa		0	-0.7	0.1	-0.4
23	TRUE	DNA-binding protein HU-alpha OS=Escherichia coli O157:H7 GN=hupA PE=3 SV=1	DBHA_ECO57	10 kDa		0	-2.7	0.1	-1.9
24	TRUE	DNA-binding protein HU-beta OS=Escherichia coli O157:H7 GN=hupB PE=3 SV=1	DBHB_ECO57	9 kDa		0	-1	0	-0.8
25	TRUE	DnaJ-like protein DjlA OS=Escherichia coli O157:H7 GN=djlA PE=3 SV=1	DJLA_ECO57	31 kDa		0	1.5	-0.2	-0.6
26	TRUE	Dyp-type peroxidase family protein OS=Escherichia coli O157:H7 (strain EC4115 / EHEC) GN=ECH74115_3661 PE=4 SV=1	B5YZX6_ECO5E (+2)	33 kDa		0	-1.5	0	-0.8
27	TRUE	Elongation factor P OS=Escherichia coli O157:H7 GN=efp PE=3 SV=2	EFP_ECO57	21 kDa		0	-1.9	1	-1
28	TRUE	Enolase OS=Escherichia coli O157:H7 GN=eno PE=3 SV=2	ENO_ECO57	46 kDa		0	-0.6	-0.3	-0.6
29	TRUE	Fructose-bisphosphate aldolase class 2 OS=Escherichia coli O157:H7 GN=fbaA PE=3 SV=2	ALF_ECO57	39 kDa		0	-0.8	-0.6	-0.7
30	TRUE	Fumarase B= fumarate hydratase Class I anaerobic isozyme OS=Escherichia coli O157:H7 GN=fumB PE=4 SV=2	Q8X591_ECO57 (+1)	60 kDa		0	-1.1	-0.6	-0.5
31	TRUE	Gamma-glutamylcyclotransferase family protein YtfP OS=Escherichia coli O157:H7 GN=ytfP PE=3 SV=1	YTFP_ECO57	13 kDa		0	-1	0.8	-0.9
32	TRUE	Glutamate decarboxylase alpha OS=Escherichia coli O157:H7 GN=gadA PE=3 SV=1	DCEA_ECO57	53 kDa		0	-1.4	-1.1	-1.7
33	TRUE	Glutamine-binding periplasmic protein OS=Escherichia coli O157:H7 GN=glnH PE=3 SV=1	GLNH_ECO57	27 kDa		0	-1.3	0.4	-0.9
34	TRUE	Glutaredoxin-3 OS=Escherichia coli O157:H7 GN=grxC PE=3 SV=2	GLRX3_ECO57	9 kDa		0	-0.5	-0.5	-0.4
35	TRUE	Hyperosmotically inducible periplasmic protein OS=Escherichia coli O157:H7 GN=osmY PE=4 SV=2	Q8XB46_ECO57 (+1)	21 kDa		0	-0.1	0.6	-0.6
36	TRUE	Hypothetical protein (Fragment) OS=Escherichia coli O157:H7 PE=4 SV=1	Q7DKU5_ECO57	13 kDa		0	-1.2	-0.1	-1
37	TRUE	Inhibitor of vertebrate lysozyme OS=Escherichia coli O157:H7 GN=ivy PE=3 SV=1	IVY_ECO57	17 kDa		0	-1.2	-0.3	-1.1
38	TRUE	Integration host factor subunit alpha OS=Escherichia coli O157:H7 GN=ihfA PE=3 SV=1	IHFA_ECO57	11 kDa		0	-0.8	-0.6	-0.5
39	TRUE	L(+)-tartrate dehydratase subunit alpha OS=Escherichia coli O157:H7 GN=ttdA PE=3 SV=1	TTDA_ECO57	33 kDa		0	-1.4	-0.8	-0.7
40	TRUE	Lactaldehyde reductase OS=Escherichia coli O157:H7 (strain EC4115 / EHEC) GN=fucO PE=4 SV=1	B5Z3G4_ECO5E (+8)	41 kDa		0	-1.7	-1	-1.2
41	TRUE	Lysine--tRNA ligase, heat inducible OS=Escherichia coli O157:H7 GN=lysU PE=3 SV=2	SYK2_ECO57	58 kDa		0	-0.8	-0.5	-0.9
42	TRUE	Malate dehydrogenase OS=Escherichia coli O157:H7 GN=mdh PE=3 SV=1	MDH_ECO57 (+1)	32 kDa		0	-0.4	-0.1	-0.6
43	TRUE	Nitrogen regulatory protein P-II 1 OS=Escherichia coli O157:H7 GN=glnB PE=3 SV=1	GLNB_ECO57	12 kDa		0	-1.1	-0.6	-0.9
44	TRUE	Outer membrane protein Slp OS=Escherichia coli O157:H7 GN=slp PE=4 SV=1	Q8X5P5_ECO57	21 kDa		0	0	-0.2	-0.5
45	TRUE	Phage shock protein OS=Escherichia coli O157:H7 GN=pspE PE=4 SV=1	Q8X8I3_ECO57	12 kDa		0	-1.5	-1.1	-0.9
46	TRUE	Phosphocarrier protein HPr OS=Escherichia coli O157:H7 GN=ptsH PE=3 SV=1	PTHP_ECO57 (+8)	9 kDa		0	-1.4	-0.1	-0.9
47	TRUE	Phosphoenolpyruvate synthase OS=Escherichia coli O157:H7 GN=ppsA PE=3 SV=1	Q8XEC4_ECO57	87 kDa		0	-1.2	-0.1	-0.4
48	TRUE	Phosphoglucosamine mutase OS=Escherichia coli O157:H7 GN=glmM PE=3 SV=1	GLMM_ECO57	48 kDa		0	-0.5	-0.6	-0.7
49	TRUE	Phosphoglycerate kinase OS=Escherichia coli O157:H7 GN=pgk PE=3 SV=3	PGK_ECO57	41 kDa		0	-1.2	-0.6	-1
50	TRUE	Phosphoheptose isomerase OS=Escherichia coli O157:H7 GN=gmhA PE=3 SV=1	GMHA_ECO57	21 kDa		0	-1.2	0.1	-0.9
51	TRUE	Phosphopentomutase OS=Escherichia coli O157:H7 GN=deoB PE=3 SV=1	DEOB_ECO57	44 kDa		0	-1	0	-0.5
52	TRUE	Probable quinol monooxygenase YgiN OS=Escherichia coli O157:H7 GN=ygiN PE=3 SV=1	YGIN_ECO57	12 kDa		0	-0.9	0	-0.4
53	TRUE	Protein PhnA OS=Escherichia coli O157:H7 GN=phnA PE=4 SV=1	PHNA_ECO57	12 kDa		0	-1.1	-1	-0.6
54	TRUE	Purine nucleoside phosphorylase DeoD-type OS=Escherichia coli O157:H7 GN=deoD PE=1 SV=2	DEOD_ECO57	26 kDa		0	0.2	-0.4	-0.7
55	TRUE	Putative alpha helix protein OS=Escherichia coli O157:H7 GN=yicC PE=4 SV=1	Q8XD97_ECO57	33 kDa		0	-0.3	-0.1	-0.5
56	TRUE	Putative oxidoreductase OS=Escherichia coli O157:H7 GN=yjgB PE=3 SV=1	Q8XCA1_ECO57	38 kDa		0	0	0.2	-0.5
57	TRUE	Putative oxidoreductase OS=Escherichia coli O157:H7 GN=yqhD PE=4 SV=1	Q8XBT7_ECO57	42 kDa		0	-1.5	-1.1	-1.1
58	TRUE	Putative phage inhibition, colicin resistance and tellurite resistance protein OS=Escherichia coli O157:H7 GN=terD_2 PE=4 SV=1	Q8X9P9_ECO57	21 kDa		0	-0.4	-0.3	-0.5
59	TRUE	Putative phage inhibition, colicin resistance and tellurite resistance protein OS=Escherichia coli O157:H7 GN=terZ_2 PE=4 SV=1	Q8X9Q6_ECO57	21 kDa		0	-0.7	-0.7	-0.4
60	TRUE	Putative selenoprotein YdfZ OS=Escherichia coli O157:H7 GN=ydfZ PE=4 SV=1	YDFZ_ECO57	7 kDa		0	-3	-2.3	-2.2
61	TRUE	Ribosome-associated inhibitor A OS=Escherichia coli O157:H7 GN=raiA PE=3 SV=2	RAIA_ECO57	13 kDa		0	-1.7	0.6	-1
62	TRUE	S-adenosylmethionine synthase OS=Escherichia coli O157:H7 GN=metK PE=3 SV=2	METK_ECO57	42 kDa		0	-1.4	-0.8	-0.7
63	TRUE	Septum site-determining protein MinD OS=Escherichia coli O157:H7 GN=minD PE=3 SV=2	MIND_ECO57	30 kDa		0	-0.7	-1	-0.5
64	TRUE	Serine--tRNA ligase OS=Escherichia coli O157:H7 GN=serS PE=3 SV=1	SYS_ECO57	48 kDa		0	-0.8	0.4	-0.4
65	TRUE	Shikimate kinase 1 OS=Escherichia coli O157:H7 GN=aroK PE=3 SV=2	AROK_ECO57 (+1)	20 kDa		0	-1.4	0.6	-0.5
66	TRUE	Small heat shock protein IbpB OS=Escherichia coli O157:H7 GN=ibpB PE=3 SV=2	IBPB_ECO57	16 kDa		0	-0.7	-0.3	-0.4
67	TRUE	Stationary-phase-induced ribosome-associated protein OS=Escherichia coli O157:H7 GN=sra PE=3 SV=1	SRA_ECO57	5 kDa		0	-1.5	-1.4	-0.8
68	TRUE	Thioredoxin-1 OS=Escherichia coli O157:H7 GN=trxA PE=1 SV=2	THIO_ECO57	12 kDa		0	-0.7	0.4	-0.7
69	TRUE	Threonine--tRNA ligase OS=Escherichia coli O157:H7 GN=thrS PE=3 SV=1	SYT_ECO57	74 kDa		0	-1.6	-0.4	-0.6
70	TRUE	Translation initiation factor IF-1 OS=Escherichia coli O157:H7 GN=infA PE=3 SV=2	IF1_ECO57	8 kDa		0	-1	0.6	-0.5
71	TRUE	Triosephosphate isomerase OS=Escherichia coli O157:H7 GN=tpiA PE=3 SV=1	TPIS_ECO57	27 kDa		0	-1.1	-0.6	-0.8
72	TRUE	Tryptophan--tRNA ligase OS=Escherichia coli O157:H7 GN=trpS PE=3 SV=1	SYW_ECO57	37 kDa		0	-0.9	-0.6	-0.5
73	TRUE	Uncharacterized N-acetyltransferase YhbS OS=Escherichia coli O157:H7 GN=yhbS PE=3 SV=1	YHBS_ECO57	19 kDa		0	-1	0.6	-0.8
74	TRUE	Uncharacterized protein OS=Escherichia coli O157:H7 GN=ECs0334 PE=4 SV=1	Q8X6G9_ECO57	13 kDa		0	-1	-0.3	-1
75	TRUE	Uncharacterized protein OS=Escherichia coli O157:H7 GN=ECs1244 PE=4 SV=1	A7UQV4_ECO57 (+1)	12 kDa		0	-1.4	-0.6	-1.1
76	TRUE	Uncharacterized protein OS=Escherichia coli O157:H7 GN=ECs2310 PE=4 SV=1	Q8X773_ECO57	34 kDa		0	-1.1	-0.9	-0.6
77	TRUE	Uncharacterized protein OS=Escherichia coli O157:H7 GN=ECs2374 PE=4 SV=1	Q8X620_ECO57	11 kDa		0	-1.5	0.2	-0.7
78	TRUE	Uncharacterized protein OS=Escherichia coli O157:H7 GN=ECs2618 PE=4 SV=1	Q8XCD1_ECO57	13 kDa		0	-2.4	-1.1	-1.3
79	TRUE	Uncharacterized protein OS=Escherichia coli O157:H7 GN=yjdJ PE=4 SV=1	Q8XDT1_ECO57	10 kDa		0	-1.4	-1.4	-0.9
80	TRUE	Uncharacterized protein OS=Escherichia coli O157:H7 GN=yrbC PE=4 SV=1	Q8X9J7_ECO57	24 kDa		0	-0.9	0.3	-0.5
81	TRUE	Uncharacterized protein YgeW OS=Escherichia coli O157:H7 GN=ygeW PE=3 SV=1	YGEW_ECO57	44 kDa		0	-1.1	-0.2	-0.5
82	TRUE	UPF0434 protein YcaR OS=Escherichia coli O157:H7 GN=ycaR PE=3 SV=1	YCAR_ECO57	7 kDa		0	-1.4	-0.5	-1.4
1	TRUE	10 kDa chaperonin OS=Escherichia coli O157:H7 GN=groS PE=3 SV=1	CH10_ECO57	10 kDa		0	1	-0.8	0
2	TRUE	2-C-methyl-D-erythritol 2,4-cyclodiphosphate synthase OS=Escherichia coli O157:H7 GN=ispF PE=3 SV=1	ISPF_ECO57	17 kDa		0	-0.3	0.1	-0.1
3	TRUE	2':3'-cyclic-nucleotide 2'-phosphodiesterase OS=Escherichia coli O157:H7 GN=cpdB PE=3 SV=1	Q8XCG7_ECO57	71 kDa		0	0.4	-0.1	0.3
4	TRUE	6-phosphofructokinase isozyme 1 OS=Escherichia coli O157:H7 GN=pfkA PE=3 SV=1	K6PF1_ECO57	35 kDa		0	-0.5	-0.4	0
5	TRUE	6-phosphogluconolactonase OS=Escherichia coli O157:H7 GN=pgl PE=3 SV=1	6PGL_ECO57	36 kDa		0	-0.3	0.3	-0.2
6	TRUE	30S ribosomal protein S10 OS=Escherichia coli O157:H7 GN=rpsJ PE=3 SV=1	RS10_ECO57	12 kDa		0	0.6	-0.3	0.1
7	TRUE	30S ribosomal protein S11 OS=Escherichia coli O157:H7 GN=rpsK PE=3 SV=2	RS11_ECO57	14 kDa		0	-0.5	-0.7	-0.2
8	TRUE	30S ribosomal protein S12 OS=Escherichia coli O157:H7 GN=rpsL PE=3 SV=2	RS12_ECO57	14 kDa		0	-0.3	-0.5	-0.3
9	TRUE	30S ribosomal protein S16 OS=Escherichia coli O157:H7 GN=rpsP PE=3 SV=1	RS16_ECO57	9 kDa		0	-0.9	0.5	-0.3
10	TRUE	30S ribosomal protein S18 OS=Escherichia coli O157:H7 GN=rpsR PE=3 SV=2	RS18_ECO57	9 kDa		0	-0.5	-0.7	-0.3
11	TRUE	30S ribosomal protein S2 OS=Escherichia coli O157:H7 GN=rpsB PE=3 SV=2	RS2_ECO57	27 kDa		0	-0.4	-0.4	0.1
12	TRUE	30S ribosomal protein S20 OS=Escherichia coli O157:H7 GN=rpsT PE=3 SV=2	RS20_ECO57	10 kDa		0	-0.8	0	0.1
13	TRUE	30S ribosomal protein S3 OS=Escherichia coli O157:H7 GN=rpsC PE=3 SV=2	RS3_ECO57	26 kDa		0	-0.7	-1.6	-0.3
14	TRUE	30S ribosomal protein S4 OS=Escherichia coli O157:H7 GN=rpsD PE=3 SV=2	RS4_ECO57	23 kDa		0	-0.3	-0.7	-0.2
15	TRUE	30S ribosomal protein S5 OS=Escherichia coli O157:H7 GN=rpsE PE=3 SV=2	RS5_ECO57	18 kDa		0	-0.1	-0.8	0.1
16	TRUE	30S ribosomal protein S9 OS=Escherichia coli O157:H7 GN=rpsI PE=3 SV=2	RS9_ECO57	15 kDa		0	-0.7	-0.4	0.1
17	TRUE	50S ribosomal protein L1 OS=Escherichia coli O157:H7 GN=rplA PE=3 SV=2	RL1_ECO57	25 kDa		0	0.3	-0.7	0.2
18	TRUE	50S ribosomal protein L13 OS=Escherichia coli O157:H7 GN=rplM PE=1 SV=1	RL13_ECO57	16 kDa		0	-0.1	-0.5	0.2
19	TRUE	50S ribosomal protein L17 OS=Escherichia coli O157:H7 GN=rplQ PE=1 SV=1	RL17_ECO57	14 kDa		0	-1.4	-0.9	-0.4
20	TRUE	50S ribosomal protein L19 OS=Escherichia coli O157:H7 GN=rplS PE=3 SV=2	RL19_ECO57	13 kDa		0	-0.8	-0.6	-0.2
21	TRUE	50S ribosomal protein L2 OS=Escherichia coli O157:H7 GN=rplB PE=3 SV=2	RL2_ECO57	30 kDa		0	-0.2	-0.6	-0.1
22	TRUE	50S ribosomal protein L22 OS=Escherichia coli O157:H7 GN=rplV PE=3 SV=1	RL22_ECO57	12 kDa		0	-0.2	-0.3	0
23	TRUE	50S ribosomal protein L27 OS=Escherichia coli O157:H7 GN=rpmA PE=3 SV=2	RL27_ECO57	9 kDa		0	-0.6	-0.1	0.3
24	TRUE	50S ribosomal protein L3 OS=Escherichia coli O157:H7 GN=rplC PE=3 SV=1	RL3_ECO57	22 kDa		0	-0.3	-1.2	-0.3
25	TRUE	50S ribosomal protein L32 OS=Escherichia coli O157:H7 GN=rpmF PE=3 SV=2	RL32_ECO57	6 kDa		0	-0.7	-0.2	0.1
26	TRUE	50S ribosomal protein L4 OS=Escherichia coli O157:H7 GN=rplD PE=3 SV=1	RL4_ECO57	22 kDa		0	-0.8	-0.5	-0.2
27	TRUE	50S ribosomal protein L5 OS=Escherichia coli O157:H7 GN=rplE PE=3 SV=2	RL5_ECO57	20 kDa		0	-0.4	-0.9	0
28	TRUE	Acetate kinase OS=Escherichia coli O157:H7 GN=ackA PE=3 SV=1	ACKA_ECO57	43 kDa		0	-0.3	0.2	-0.1
29	TRUE	AMP nucleosidase OS=Escherichia coli O157:H7 GN=amn PE=3 SV=1	AMN_ECO57 (+1)	54 kDa		0	0.2	-0.1	0.4
30	TRUE	Anaerobic glycerol-3-phosphate dehydrogenase subunit A OS=Escherichia coli O157:H7 GN=glpA PE=3 SV=1	GLPA_ECO57	59 kDa		0	-0.9	-0.1	-0.2
31	TRUE	Antigen 43 (Ag43) phase-variable biofilm formation autotransporter, CP4-44 prophage OS=Escherichia coli O104:H4 (strain 2011C-3493) GN=O3K_04220; cah PE=4 SV=1	K0AGG2_ECO1C	107 kDa		0	0.4	0.7	0.3
32	TRUE	ATP synthase subunit alpha OS=Escherichia coli O157:H7 GN=atpA PE=3 SV=1	ATPA_ECO57	55 kDa		0	0.6	-0.2	0
33	TRUE	ATP synthase subunit delta OS=Escherichia coli O157:H7 GN=atpH PE=3 SV=1	ATPD_ECO57 (+1)	19 kDa		0	0.4	0.1	-0.3
34	TRUE	ATP-dependent Clp protease proteolytic subunit OS=Escherichia coli O157:H7 GN=clpP PE=3 SV=1	CLPP_ECO57	23 kDa		0	2.1	-0.3	-0.1
35	TRUE	Autonomous glycyl radical cofactor OS=Escherichia coli O157:H7 GN=grcA PE=3 SV=1	GRCA_ECO57	14 kDa		0	-0.1	-0.3	0.1
36	TRUE	C4-type zinc finger protein, DksA/TraR family OS=Escherichia coli O157:H7 (strain EC4115 / EHEC) GN=ECH74115_0952 PE=4 SV=1	B5YS95_ECO5E (+1)	10 kDa		0	-0.1	0.7	0.3
37	TRUE	Chaperone protein ClpB OS=Escherichia coli O157:H7 GN=clpB PE=3 SV=1	CLPB_ECO57	96 kDa		0	0.3	-0.5	-0.2
38	TRUE	Chaperone protein DnaK OS=Escherichia coli O157:H7 GN=dnaK PE=3 SV=2	DNAK_ECO57	69 kDa		0	1.4	0.3	0.4
39	TRUE	Chaperone protein HtpG OS=Escherichia coli O157:H7 GN=htpG PE=3 SV=1	HTPG_ECO57	71 kDa		0	0.8	-0.1	-0.1
40	TRUE	Chaperone protein skp OS=Escherichia coli O157:H7 GN=skp PE=3 SV=1	SKP_ECO57	18 kDa		0	1.6	-1	-0.1
41	TRUE	Chaperone SurA OS=Escherichia coli O157:H7 GN=surA PE=1 SV=1	SURA_ECO57	47 kDa		0	0.3	0.2	0.2
42	TRUE	Choline dehydrogenase OS=Escherichia coli O157:H7 GN=betA PE=3 SV=1	BETA_ECO57	63 kDa		0	-0.3	0.5	0.3
43	TRUE	Cold shock protein CspA OS=Escherichia coli O157:H7 GN=cspA PE=3 SV=2	CSPA_ECO57	7 kDa		0	0.4	0	0.3
44	TRUE	Cold shock-like protein CspC OS=Escherichia coli O157:H7 GN=cspC PE=3 SV=2	CSPC_ECO57	7 kDa		0	-0.7	-0.1	0
45	TRUE	Cold shock-like protein CspE OS=Escherichia coli O157:H7 GN=cspE PE=3 SV=2	CSPE_ECO57	7 kDa		0	-0.5	-0.1	0.2
46	TRUE	Cysteine synthase A OS=Escherichia coli O157:H7 GN=cysK PE=3 SV=2	CYSK_ECO57	34 kDa		0	0.6	0.5	0.2
47	TRUE	Cysteine--tRNA ligase OS=Escherichia coli O103:H2 (strain 12009 / EHEC) GN=cysS PE=3 SV=1	C8U2K7_ECO10	52 kDa		0	-0.7	0.5	-0.1
48	TRUE	Cytosol aminopeptidase OS=Escherichia coli O157:H7 GN=pepA PE=3 SV=1	AMPA_ECO57	55 kDa		0	1.8	-0.2	0.2
49	TRUE	D-ribose periplasmic binding protein OS=Escherichia coli O157:H7 GN=rbsB PE=4 SV=1	Q8XAW6_ECO57	31 kDa		0	-0.1	1.2	0
50	TRUE	Dihydrolipoyl dehydrogenase OS=Escherichia coli O157:H7 (strain EC4115 / EHEC) GN=lpdA PE=3 SV=1	B5YZF1_ECO5E	53 kDa		0	0.9	0.3	-0.2
51	TRUE	Dihydroorotate dehydrogenase family protein OS=Escherichia coli O157:H7 (strain EC4115 / EHEC) GN=ECH74115_3279 PE=4 SV=1	B5YW79_ECO5E (+1)	45 kDa		0	-0.2	-0.3	-0.1
52	TRUE	DNA polymerase I OS=Escherichia coli O157:H7 GN=polA PE=3 SV=1	Q8X8H1_ECO57 (+4)	103 kDa		0	1.2	-0.3	0.2
53	TRUE	DNA protection during starvation protein OS=Escherichia coli O157:H7 GN=dps PE=3 SV=2	DPS_ECO57	19 kDa		0	0.1	-0.6	-0.3
54	TRUE	DNA-binding protein H-NS OS=Escherichia coli O157:H7 GN=hns PE=3 SV=2	HNS_ECO57	16 kDa		0	0.3	-0.3	0.1
55	TRUE	DNA-binding protein StpA OS=Escherichia coli O157:H7 GN=stpA PE=3 SV=1	STPA_ECO57	15 kDa		0	0.8	0.1	0.2
56	TRUE	Elongation factor 4 OS=Escherichia coli O157:H7 GN=lepA PE=3 SV=1	LEPA_ECO57	67 kDa		0	-0.1	0.3	0.4
57	TRUE	Elongation factor Ts OS=Escherichia coli O157:H7 GN=tsf PE=1 SV=2	EFTS_ECO57 (+1)	30 kDa		0	-0.5	0	-0.4
58	TRUE	Elongation factor Tu OS=Escherichia coli O157:H7 (strain EC4115 / EHEC) GN=tuf2 PE=3 SV=1	B5YTP6_ECO5E	43 kDa		0.1	-1.2	0.5	-0.3
59	TRUE	Fe/S biogenesis protein NfuA OS=Escherichia coli O157:H7 GN=nfuA PE=3 SV=1	NFUA_ECO57	21 kDa		0	-0.8	0.3	-0.3
60	TRUE	Ferric uptake regulation protein OS=Escherichia coli O157:H7 GN=fur PE=3 SV=1	FUR_ECO57	17 kDa		0	0.4	0.3	0.1
61	TRUE	FKBP-type peptidyl-prolyl cis-trans isomerase FkpA OS=Escherichia coli O157:H7 GN=fkpA PE=3 SV=1	FKBA_ECO57	29 kDa		0	1.6	0.2	0.3
62	TRUE	Flagellar biosynthesis flagellin, filament structural protein OS=Escherichia coli O157:H7 GN=fliC PE=4 SV=1	Q7DBI0_ECO57	60 kDa		-0.1	0.6	0.4	0.2
63	TRUE	Flagellar hook protein FlgE OS=Escherichia coli O26:H11 (strain 11368 / EHEC) GN=flgE PE=4 SV=1	C8TPE6_ECO26 (+1)	42 kDa		0	0.6	1.1	-0.1
64	TRUE	Flavodoxin-1 OS=Escherichia coli O157:H7 GN=fldA PE=3 SV=2	FLAV_ECO57	20 kDa		0	-0.6	0.6	-0.2
65	TRUE	Formate acetyltransferase 1 OS=Escherichia coli O157:H7 GN=pflB PE=3 SV=1	Q8XEB4_ECO57	85 kDa		0	-0.2	-0.6	-0.3
66	TRUE	Formate hydrogenlyase subunit-7 component G OS=Escherichia coli O157:H7 GN=hycG PE=4 SV=1	Q8X838_ECO57	28 kDa		0	-0.1	0.8	0.3
67	TRUE	Formate hydrogenlyase, subunit E OS=Escherichia coli O157:H7 (strain EC4115 / EHEC) GN=hycE PE=4 SV=1	B5Z383_ECO5E (+2)	66 kDa		0	0.1	0.2	0.1
68	TRUE	Fumarate reductase iron-sulfur subunit OS=Escherichia coli O157:H7 GN=frdB PE=3 SV=2	FRDB_ECO57	27 kDa		0	-0.8	-0.1	-0.2
69	TRUE	GDP-D-mannose dehydratase OS=Escherichia coli O157:H7 GN=ECs2839 PE=4 SV=1	Q7DBF5_ECO57	42 kDa		0	-0.8	0.1	0
70	TRUE	Glucose-1-phosphate adenylyltransferase OS=Escherichia coli O157:H7 GN=glgC PE=3 SV=2	GLGC_ECO57	49 kDa		0	0.6	-0.6	-0.2
71	TRUE	Glucose-specific PTS system IIA component OS=Escherichia coli O157:H7 GN=crr PE=4 SV=1	Q8XBL1_ECO57	18 kDa		0	-0.7	0.3	-0.2
72	TRUE	Glutamine--tRNA ligase OS=Escherichia coli O157:H7 GN=glnS PE=3 SV=3	SYQ_ECO57	64 kDa		0	-0.4	0.8	0.1
73	TRUE	Glutaredoxin 2 OS=Escherichia coli O26:H11 (strain 11368 / EHEC) GN=grxB PE=4 SV=1	C8TPD4_ECO26 (+1)	24 kDa		0	-0.1	0.3	-0.1
74	TRUE	Glyceraldehyde-3-phosphate dehydrogenase A OS=Escherichia coli O157:H7 GN=gapA PE=3 SV=2	G3P1_ECO57	36 kDa		0	-0.1	-0.7	-0.4
75	TRUE	Glycerol dehydrogenase OS=Escherichia coli O104:H4 (strain 2011C-3493) GN=gldA PE=3 SV=1	K0AWA7_ECO1C	39 kDa		0	-0.9	-0.6	-0.3
76	TRUE	Glycerophosphodiester phosphodiesterase OS=Escherichia coli O157:H7 GN=glpQ PE=4 SV=1	Q8XE17_ECO57	41 kDa		0	0.6	0.1	0.3
77	TRUE	GTP-binding protein TypA/BipA OS=Escherichia coli O157:H7 GN=typA PE=3 SV=1	TYPA_ECO57	67 kDa		0	-0.4	0.7	0
78	TRUE	Histidine-binding periplasmic protein OS=Escherichia coli O157:H7 GN=hisJ PE=3 SV=1	HISJ_ECO57	28 kDa		0	0.3	1	0.3
79	TRUE	HIT-like protein HinT OS=Escherichia coli O157:H7 GN=hinT PE=3 SV=1	HINT_ECO57	13 kDa		0	0	0.4	-0.3
80	TRUE	Hydrogen peroxide-inducible genes activator OS=Escherichia coli O157:H7 GN=oxyR PE=3 SV=1	OXYR_ECO57	34 kDa		0	-0.5	-0.4	0
81	TRUE	Inorganic pyrophosphatase OS=Escherichia coli O157:H7 GN=ppa PE=3 SV=2	IPYR_ECO57	20 kDa		0	-0.2	-0.2	0
82	TRUE	Inositol-1-monophosphatase OS=Escherichia coli O157:H7 GN=suhB PE=3 SV=1	SUHB_ECO57	29 kDa		0	1	-0.2	0
83	TRUE	Integration host factor subunit beta OS=Escherichia coli O157:H7 GN=ihfB PE=3 SV=1	IHFB_ECO57	11 kDa		0	-0.3	-0.5	0
84	TRUE	Intimin/invasin family protein OS=Escherichia coli O157:H7 (strain EC4115 / EHEC) GN=ECH74115_1703 PE=4 SV=1	B5YXN8_ECO5E (+3)	54 kDa		0	0.4	1.3	0.1
85	TRUE	Isocitrate dehydrogenase [NADP] OS=Escherichia coli O157:H7 GN=icdA PE=3 SV=1	Q8X722_ECO57	46 kDa		0	-0.2	0.7	0.1
86	TRUE	Isoleucine--tRNA ligase OS=Escherichia coli O157:H7 GN=ileS PE=3 SV=1	SYI_ECO57	104 kDa		0	-1	0.4	-0.3
87	TRUE	L-glyceraldehyde 3-phosphate reductase OS=Escherichia coli O157:H7 GN=gpr PE=3 SV=1	GPR_ECO57	39 kDa		0	0.6	0	0.2
88	TRUE	Leucine--tRNA ligase OS=Escherichia coli O157:H7 GN=leuS PE=3 SV=1	SYL_ECO57	97 kDa		0	-0.7	-0.1	-0.1
89	TRUE	Leucine-responsive regulatory protein OS=Escherichia coli O157:H7 GN=lrp PE=3 SV=2	LRP_ECO57	19 kDa		0	0.1	-0.2	0.3
90	TRUE	LOG family protein YgdH OS=Escherichia coli O157:H7 GN=ygdH PE=3 SV=1	YGDH_ECO57	51 kDa		0	0.1	-0.4	-0.2
91	TRUE	Lysine decarboxylase, inducible OS=Escherichia coli O157:H7 GN=cadA PE=3 SV=1	LDCI_ECO57	81 kDa		0	-0.3	-0.7	-0.3
92	TRUE	Malonyl CoA-acyl carrier protein transacylase OS=Escherichia coli O157:H7 GN=fabD PE=3 SV=3	FABD_ECO57	32 kDa		0	-0.6	0.7	0.1
93	TRUE	Maltose-binding periplasmic protein OS=Escherichia coli O157:H7 GN=malE PE=1 SV=1	MALE_ECO57	43 kDa		0	-0.4	0.2	-0.2
94	TRUE	Methionine--tRNA ligase OS=Escherichia coli O157:H7 GN=metG PE=3 SV=3	SYM_ECO57 (+2)	76 kDa		0	0.2	0.5	0.3
95	TRUE	Molecular chaperone Hsp31 and glyoxalase 3 OS=Escherichia coli O157:H7 GN=hchA PE=3 SV=3	HCHA_ECO57 (+1)	31 kDa		0	0	-0.3	-0.3
96	TRUE	Molybdenum cofactor biosynthesis protein B OS=Escherichia coli O157:H7 GN=moaB PE=3 SV=2	MOAB_ECO57	19 kDa		0	0.8	-0.1	0.3
97	TRUE	N utilization substance protein B OS=Escherichia coli O157:H7 GN=nusB PE=3 SV=1	NUSB_ECO57	16 kDa		0	-0.5	0.6	0.3
98	TRUE	N-methyl-L-tryptophan oxidase OS=Escherichia coli O157:H7 GN=solA PE=3 SV=1	MTOX_ECO57	41 kDa		0	0.1	0.2	0.1
99	TRUE	Nucleoid-associated protein YbaB OS=Escherichia coli O157:H7 GN=ybaB PE=3 SV=1	YBAB_ECO57	12 kDa		0	0	-0.5	0.3
100	TRUE	Nucleoside-specific channel-forming protein tsx OS=Escherichia coli O157:H7 GN=tsx PE=3 SV=1	TSX_ECO57	34 kDa		0	0.6	-0.8	0.2
101	TRUE	Osmotically inducible protein OS=Escherichia coli O157:H7 GN=osmC PE=4 SV=1	Q8XAT8_ECO57	15 kDa		0	-0.6	-0.1	-0.3
102	TRUE	Outer membrane lipoprotein, Slp family OS=Escherichia coli O157:H7 (strain EC4115 / EHEC) GN=ECH74115_4854 PE=4 SV=1	B5YVD9_ECO5E (+1)	21 kDa		0	-0.3	-0.8	-0.2
103	TRUE	Peptide chain release factor 2 OS=Escherichia coli O157:H7 GN=prfB PE=3 SV=1	RF2_ECO57	41 kDa		0	-0.2	0.6	0.3
104	TRUE	Periplasmic L-asparaginase II OS=Escherichia coli O157:H7 GN=ansB PE=3 SV=1	Q8XCU2_ECO57	37 kDa		0	0.4	-0.4	0
105	TRUE	Periplasmic protein of mal regulon OS=Escherichia coli O157:H7 GN=malM PE=4 SV=2	Q8X5W6_ECO57	32 kDa		0	1	0.1	0.3
106	TRUE	Phosphoenolpyruvate-protein phosphotransferase OS=Escherichia coli O157:H7 GN=ptsI PE=3 SV=1	Q8XBL3_ECO57 (+1)	64 kDa		0	-0.9	0	-0.2
107	TRUE	Phosphotransferase system enzyme IIA OS=Escherichia coli O157:H7 GN=ptsN PE=4 SV=1	Q8X9I8_ECO57	18 kDa		0	-1.4	0.9	-0.3
108	TRUE	Porphobilinogen deaminase OS=Escherichia coli O157:H7 (strain EC4115 / EHEC) GN=hemC PE=3 SV=1	B5YY51_ECO5E	34 kDa		0	0.5	0.9	0
109	TRUE	Probable transcriptional regulatory protein YebC OS=Escherichia coli O157:H7 GN=yebC PE=3 SV=1	YEBC_ECO57	26 kDa		0	-0.4	0.7	0.3
110	TRUE	Protein HflK OS=Escherichia coli O157:H7 GN=hflK PE=3 SV=1	HFLK_ECO57 (+1)	46 kDa		0	1.4	0	0.3
111	TRUE	Protein YbbN OS=Escherichia coli O157:H7 (strain EC4115 / EHEC) GN=ybbN PE=4 SV=1	B5Z412_ECO5E (+1)	32 kDa		0	-0.6	-0.1	-0.2
112	TRUE	Protein YciN OS=Escherichia coli O157:H7 GN=yciN PE=4 SV=1	YCIN_ECO57	9 kDa		0	-0.1	0.7	0.3
113	TRUE	Protein YihD OS=Escherichia coli O157:H7 GN=yihD PE=4 SV=1	YIHD_ECO57	10 kDa		0	0.2	-0.2	-0.1
114	TRUE	PTS system mannose-specific EIIAB component OS=Escherichia coli O157:H7 GN=manX PE=3 SV=2	PTNAB_ECO57	35 kDa		0	-0.1	-0.5	-0.2
115	TRUE	Putative dehydrogenase OS=Escherichia coli O157:H7 GN=yhdH PE=4 SV=1	Q8X9C1_ECO57	35 kDa		0	-0.5	0.2	0.2
116	TRUE	Putative NAD(P)H nitroreductase YdjA OS=Escherichia coli O157:H7 GN=ydjA PE=3 SV=1	YDJA_ECO57	20 kDa		0	0.2	0.8	0.1
117	TRUE	Putative phosphatase OS=Escherichia coli O157:H7 GN=yihX PE=4 SV=1	Q8X8D1_ECO57	24 kDa		0	-0.7	0.6	-0.3
118	TRUE	Putative restriction modification enzyme M subunit (Methylase) OS=Escherichia coli O157:H7 GN=ECs5307 PE=4 SV=1	Q8XB70_ECO57	56 kDa		0	-0.2	0.6	0.1
119	TRUE	Putative scaffolding protein in the formation of a murein-synthesizing holoenzyme OS=Escherichia coli O157:H7 GN=yeaF PE=4 SV=1	Q8X592_ECO57	28 kDa		0	-0.3	-0.3	-0.1
120	TRUE	Pyruvate dehydrogenase E1 component OS=Escherichia coli O157:H7 GN=aceE PE=1 SV=2	ODP1_ECO57	100 kDa		0	0.4	0.4	0.1
121	TRUE	Pyruvate kinase OS=Escherichia coli O157:H7 GN=pykA PE=3 SV=2	Q8XCJ4_ECO57	51 kDa		0	0.5	-0.3	0.1
122	TRUE	Regulator of ribonuclease activity A OS=Escherichia coli O157:H7 GN=rraA PE=3 SV=1	RRAA_ECO57	17 kDa		0	0.7	0.8	0.3
123	TRUE	Regulator of ribonuclease activity B OS=Escherichia coli O157:H7 GN=rraB PE=3 SV=1	RRAB_ECO57	16 kDa		0	-0.9	0.7	0.1
124	TRUE	Ribokinase OS=Escherichia coli O157:H7 (strain EC4115 / EHEC) GN=rbsK PE=3 SV=1	B5YY10_ECO5E (+2)	33 kDa		0	-0.5	0.4	0.3
125	TRUE	Ribose-5-phosphate isomerase A OS=Escherichia coli O157:H7 GN=rpiA PE=3 SV=1	RPIA_ECO57	23 kDa		0	-0.8	0	-0.3
126	TRUE	Ribose-phosphate pyrophosphokinase OS=Escherichia coli O157:H7 GN=prs PE=3 SV=2	KPRS_ECO57	34 kDa		0	0.2	-0.5	-0.1
127	TRUE	Ribosomal RNA small subunit methyltransferase G OS=Escherichia coli O157:H7 GN=rsmG PE=3 SV=1	RSMG_ECO57	23 kDa		0	0.4	0.8	0.2
128	TRUE	Ribosome-binding factor A OS=Escherichia coli O157:H7 GN=rbfA PE=3 SV=2	RBFA_ECO57	15 kDa		0	-0.4	0.8	0
129	TRUE	Ribosome-recycling factor OS=Escherichia coli O157:H7 GN=frr PE=1 SV=1	RRF_ECO57	21 kDa		0	-0.1	0.6	-0.2
130	TRUE	Ribulose-phosphate 3-epimerase OS=Escherichia coli O157:H7 GN=rpe PE=3 SV=1	RPE_ECO57	25 kDa		0	0.5	-0.2	0.3
131	TRUE	Serine protease EspP OS=Escherichia coli O157:H7 GN=espP PE=1 SV=1	ESPP_ECO57	142 kDa		0	-0.5	0.8	0.1
132	TRUE	Sigma cross-reacting protein 27A OS=Escherichia coli O157:H7 GN=yhbL PE=4 SV=1	Q8X9I0_ECO57	23 kDa		0	0.1	0	0
133	TRUE	Spermidine/putrescine periplasmic transport protein OS=Escherichia coli O157:H7 GN=potD PE=4 SV=1	Q8X8D9_ECO57	39 kDa		0	-0.6	0.4	-0.3
134	TRUE	Thiol peroxidase OS=Escherichia coli O157:H7 GN=tpx PE=3 SV=2	TPX_ECO57 (+8)	18 kDa		0	0.1	0.5	-0.2
135	TRUE	Thymidine kinase OS=Escherichia coli O157:H7 GN=tdk PE=3 SV=1	KITH_ECO57	23 kDa		0	0.6	0.6	0.1
136	TRUE	Thymidine phosphorylase OS=Escherichia coli O157:H7 GN=deoA PE=3 SV=1	TYPH_ECO57	47 kDa		0	0	-0.1	0
137	TRUE	TPR repeat-containing protein YfgC OS=Escherichia coli O157:H7 GN=yfgC PE=3 SV=1	YFGC_ECO57	54 kDa		0	0.3	0.2	0.2
138	TRUE	Transaldolase A OS=Escherichia coli O157:H7 GN=talA PE=3 SV=1	TALA_ECO57	36 kDa		0	0.5	0.2	0.1
139	TRUE	Transaldolase B OS=Escherichia coli O157:H7 GN=talB PE=3 SV=2	TALB_ECO57	35 kDa		0	-0.6	0.2	-0.2
140	TRUE	Transcriptional regulator SlyA OS=Escherichia coli O157:H7 GN=slyA PE=3 SV=1	SLYA_ECO57 (+8)	16 kDa		0	-0.1	0.4	0.2
141	TRUE	Translation initiation factor IF-3 OS=Escherichia coli O157:H7 GN=infC PE=3 SV=1	IF3_ECO57	21 kDa		0	-0.7	0.2	-0.1
142	TRUE	Tyrosine--tRNA ligase OS=Escherichia coli O157:H7 GN=tyrS PE=3 SV=2	SYY_ECO57	48 kDa		0	-0.1	0	-0.2
143	TRUE	Uncharacterized protein OS=Escherichia coli O157:H7 GN=ECs5220 PE=4 SV=1	Q7A8R9_ECO57	15 kDa		0	-0.9	-0.1	-0.3
144	TRUE	Uncharacterized protein YniA OS=Escherichia coli O157:H7 GN=yniA PE=3 SV=1	YNIA_ECO57	32 kDa		0	-0.1	0.3	0.1
145	TRUE	Uncharacterized protein YraP OS=Escherichia coli O157:H7 GN=yraP PE=4 SV=1	YRAP_ECO57	20 kDa		0	1.2	0.2	0.2
146	TRUE	Universal stress protein E OS=Escherichia coli O157:H7 GN=uspE PE=3 SV=2	USPE_ECO57 (+2)	36 kDa		-0.3	0.5	0.1	0.3
147	TRUE	Universal stress protein F OS=Escherichia coli O157:H7 GN=uspF PE=3 SV=1	USPF_ECO57	16 kDa		0	-0.9	-0.5	-0.3
148	TRUE	Universal stress protein G OS=Escherichia coli O157:H7 GN=uspG PE=3 SV=1	USPG_ECO57	16 kDa		0	0.2	-0.3	-0.2
149	TRUE	UPF0234 protein YajQ OS=Escherichia coli O157:H7 GN=yajQ PE=3 SV=2	YAJQ_ECO57 (+8)	18 kDa		0	-0.9	0.4	-0.2
150	TRUE	UPF0304 protein YfbU OS=Escherichia coli O157:H7 GN=yfbU PE=3 SV=2	YFBU_ECO57	20 kDa		0	0.4	-0.4	-0.2
151	TRUE	UPF0438 protein YifE OS=Escherichia coli O157:H7 GN=yifE PE=3 SV=2	YIFE_ECO57	13 kDa		0	-0.5	-0.3	0
152	TRUE	UPF0482 protein YnfB OS=Escherichia coli O157:H7 GN=ynfB PE=3 SV=1	YNFB_ECO57	13 kDa		0	0.4	0	0.2
153	TRUE	Uridine phosphorylase OS=Escherichia coli O157:H7 GN=udp PE=4 SV=1	Q8X8L3_ECO57	27 kDa		0	0.1	-0.2	-0.1
154	TRUE	UTP--glucose-1-phosphate uridylyltransferase OS=Escherichia coli O157:H7 GN=galU PE=3 SV=2	GALU_ECO57	33 kDa		0	-0.1	0.1	0.3
155	TRUE	Xanthine phosphoribosyltransferase OS=Escherichia coli O157:H7 GN=gpt PE=3 SV=1	XGPT_ECO57	17 kDa		0	0.2	0.6	0.3
156	TRUE	YciL domain protein OS=Escherichia coli O157:H7 (strain EC4115 / EHEC) GN=ECH74115_1738 PE=4 SV=1	B5YYF7_ECO5E (+2)	11 kDa		0	-0.4	-0.1	-0.2
157	TRUE	YfaZ protein OS=Escherichia coli O157:H7 (strain EC4115 / EHEC) GN=yfaZ PE=4 SV=1	B5YX41_ECO5E (+1)	19 kDa		0	-0.7	-0.2	-0.1
